# Supplementary material for: Pilot study suggests DNA methylation of the glucocorticoid receptor gene (NR3C1) is associated with MDMA-assisted therapy treatment response for severe PTSD
Source: Front Psychiatry. 2023 Feb 6;14:959590. doi: 10.3389/fpsyt.2023.959590 (PMC9939628; doi:10.3389/fpsyt.2023.959590)
Supplement: Supplementary file 1 [file Data_Sheet_1.CSV]

CRHR1
ID	timepoint	group	sex	CollectionAge	cg10269063	cg19987790	cg05727186	cg23590916	cg17039384	cg18584364	cg03423935	cg14677510	cg15413793	cg19199266	cg10826688	cg03954353	cg10503283	cg10159607	cg18090064	cg04194664	cg01882395	cg18753072	cg20059597	cg20393308	cg16050799	cg17509718	cg08276280	cg19447040	cg01448078	cg17412539	cg06475362	cg07817266	cg07508782	cg03820725	cg08590638	cg06537391	cg01961214	cg03238273	cg10556198	cg20891006	cg12512584	cg05087823	cg08119837	cg16228356	cg02833950	cg25719092	cg22939704	cg08929103	cg22046703
1101001	pre	MDMA	female	42.59	1.534138104	2.440214557	-2.702137025	-5.291770835	-4.384645286	-3.490128938	-1.108882816	1.81935623	2.229407531	1.129189465	1.139699322	1.601897696	-0.117215873	-0.66637241	-0.623143994	-0.781501554	-3.123138515	0.366225191	-1.670037292	1.947799694	1.965741803	0.18654325	2.548255608	0.879217068	0.182917082	2.096149923	0.798846992	-0.339275163	0.03482212	-0.325285202	0.061607659	-0.297466331	-0.707430383	0.573816826	0.032583727	0.874283014	0.29820302	2.236867336	-0.061745223	-0.474423555	-0.260969524	0.857942031	2.657725463	0.540561164	0.982989454
1101001	post	MDMA	female	42.92	1.46992542	2.692250022	-3.687431223	-4.720174999	-4.186061855	-2.94782617	-1.585376719	1.792194961	2.316004797	1.261707661	1.452529675	1.476500816	-0.233860406	0.897054886	1.117900291	0.548989638	-4.011878541	0.154486432	-0.936564085	2.221491575	2.519884862	-0.454842349	2.12891128	1.191922276	0.627720619	2.241332441	-0.150828729	-0.059301476	0.922422552	-0.363029908	0.099093133	-0.068065968	-0.150892469	0.411755238	-0.166861747	0.703442205	0.370857355	1.900622598	0.825274445	-0.241824723	-0.286701355	0.204210922	2.115066328	0.895192752	0.783438805
1101002	pre	Placebo	male	44.46	1.749121389	2.771828633	-3.73251584	-3.192984023	-4.354995668	-3.438577136	-0.937025758	1.836308369	2.673464057	1.322626346	1.438992938	1.121448739	0.029762784	1.386578556	1.435323203	1.193149981	-3.922995798	-0.046285627	-1.312711463	1.942322347	2.064943885	-0.435106531	1.794408824	1.456979448	1.220936547	2.294099577	-0.323533966	-0.347735039	1.035422351	-0.284038496	-0.175437915	-0.736454615	-0.071754559	0.424508861	-0.054959039	0.287126415	0.381014152	2.166234362	1.48559439	0.041559515	0.270028861	1.423854741	2.565528094	1.009870853	1.209533945
1101002	post	Placebo	male	44.77	1.619122336	2.692624153	-2.986899515	-3.533722403	-4.859589981	-3.293889692	-0.80781513	2.003898572	2.030882451	1.224264886	1.045199331	1.211621194	-0.237361165	-0.068455044	-0.086776817	-0.380181822	-3.324422675	0.674304234	-2.106200574	1.877016517	2.350262137	-0.004636432	1.94729801	1.141666371	0.201824239	2.714910775	0.650221651	-0.439352762	-0.129050426	-0.14945	0.086906811	-0.606342442	-0.660554566	0.119683963	-0.194028935	0.78779706	0.088055399	2.276012709	-0.250539441	-0.36048465	0.826355895	1.339111696	2.707915237	0.765703642	1.15284822
1101003	pre	Placebo	male	35.34	1.344238546	2.887434392	-3.218107588	-3.60943377	-4.625280662	-3.347605925	-1.27147069	1.945126106	1.868304091	1.312742485	1.419059506	1.471611785	-0.230260337	2.004114632	1.662173803	0.946905978	-3.435506747	0.123556778	-0.945584454	2.126868167	2.65614311	-0.735974031	1.694197229	0.890134163	0.893951435	2.296833	-0.349725679	-0.097823967	1.323279686	-0.263324208	-0.082803329	0.119331527	0.316509849	0.90720181	0.681128863	0.459019765	0.833813732	1.862119352	1.808875045	-0.220477149	0.02052669	1.19420329	2.078171543	1.060202827	0.887977366
1101003	post	Placebo	male	35.73	1.422061897	2.625104816	-2.874026122	-3.281463437	-4.534585628	-3.149696762	-1.467377425	2.078550558	2.340970997	1.187669077	1.119460217	1.425838348	-0.406067458	1.407503827	1.200518804	0.673133567	-3.625575958	0.378539239	-0.683908394	2.212428474	2.452049901	-0.61487631	1.74351799	1.120277128	0.73777098	2.640434206	-0.477519965	-0.171850741	0.998054085	-0.400297867	0.265647165	0.272319205	0.229582112	0.569862133	0.443176377	0.572140491	0.27177432	1.758768299	1.411073883	-0.449506332	-0.233919159	0.686529047	2.01459157	0.963475922	0.879408189
1101005	pre	MDMA	male	70.18	1.515141564	2.641161403	-3.913511159	-4.362018037	-4.551354484	-3.181168513	-1.656187954	1.77088948	2.096329248	1.145979498	1.316680598	1.135496245	-0.260605014	1.114326429	1.219319753	0.822916073	-3.786979581	-0.171800339	-1.686494411	2.339551886	2.81375794	-0.686453602	1.900156412	1.116916741	1.128734041	2.443440466	-0.252410555	0.153681005	0.872931256	-0.127007257	-0.076945681	-0.503460488	-0.688482679	0.413454673	0.72417504	0.977090205	0.611731355	2.138914844	1.398509092	-0.40047541	0.52283314	0.847706842	2.656450975	1.100528528	0.697125121
1101005	post	MDMA	male	70.46	1.55944635	2.751971244	-3.230084476	-3.845139534	-4.658160496	-3.224561844	-0.975397196	1.790014619	2.484584017	1.057551815	1.310537978	0.619738765	-0.281282069	1.453058494	1.176596208	0.818824246	-4.328722723	-0.15297387	-1.341441817	2.14488255	2.399816219	-0.876203027	2.098725186	1.233957074	1.296352102	2.423293261	-0.312486804	0.263999564	0.980292677	-0.185276368	0.14794648	-0.468023644	-0.691357273	0.509963903	0.822922467	0.973818824	0.358125024	2.2830354	1.438304321	-0.27912526	0.544110001	0.678072855	2.236850906	1.146508024	0.7310185
1102001	pre	Placebo	female	37.31	1.609866897	2.506677029	-3.09145012	-2.936302111	-4.656683271	-3.343926059	-1.002616109	1.927435278	2.018582745	1.563129762	1.28124188	1.478876149	0.142814628	1.108841415	1.160856675	0.767751069	-3.779465342	0.180108938	-0.982529132	2.070747002	2.230885867	-0.670311567	1.369877622	1.243741348	0.828820866	2.726089157	-0.314097229	0.016499941	0.772905418	-0.028914816	-0.01941845	0.047373641	-0.283864432	0.69444453	-0.017179005	0.41107987	0.167826065	2.162524334	1.225509095	-0.254832196	0.615523776	0.765328881	2.457541123	1.202575642	1.143351565
1102002	pre	MDMA	male	34.66	1.211704152	2.460755145	-3.131140689	-4.374258487	-4.200450341	-3.025120862	-1.40600487	1.564263594	2.567437496	1.358288295	1.564558821	1.089878641	-0.347488043	0.771557776	0.61241645	0.923907844	-4.424420409	0.152952195	-1.206976855	1.641231965	2.200058179	-0.27026789	1.724396585	1.182686303	0.794730162	1.871079749	-0.022767695	-0.293211451	0.836927294	-0.287974349	0.046112977	-0.044108127	-0.295301789	0.382052507	-0.044299798	0.822264251	0.513744583	1.969851698	0.893246928	-0.204187978	0.488173909	1.352521039	1.889482811	0.681485819	0.834724488
1102002	post	MDMA	male	34.97	1.4189268	2.74515499	-2.681914551	-4.442938431	-4.092962748	-3.69662792	-1.126564892	1.461072019	2.856406291	1.448710488	1.483733831	1.147578498	0.16877931	1.319738418	1.15349117	1.235671419	-4.127096597	-0.361612965	-0.954634867	1.700444546	1.834180796	-0.235251376	2.018661806	0.756398086	1.024584916	1.852401429	-0.126144534	-0.503130396	1.485279208	-0.33316467	-0.037520763	-0.873636479	-0.305177356	0.72090778	-0.167910691	0.695331538	0.260994643	1.60660029	1.62531633	0.154085161	0.526292714	0.930702133	2.28192514	0.661802692	0.616551962
1102003	pre	MDMA	female	55.35	1.601297313	2.157833972	-3.271531538	-4.610501041	-4.435334696	-3.540912114	-1.370960757	1.850017784	2.155474197	1.227491913	1.481721504	0.885086042	-0.05639555	1.375566673	1.20919519	0.985475323	-3.747172036	-0.375578795	-1.082221015	1.779431433	2.298672006	0.016432663	1.565799777	1.785168198	0.674654228	2.101318882	-0.281757789	-0.014585604	1.33763837	-0.204064487	-0.273495774	-0.692814285	-0.521860727	0.301119768	0.272974838	0.854380671	0.419499635	1.890031475	1.564147684	-0.388629046	0.249762963	1.035886329	2.632356046	1.10321737	0.814610161
1102003	post	MDMA	female	55.66	1.429213263	2.606682817	-2.944783244	-3.187258536	-4.522374853	-3.232861047	-1.242666638	1.534187113	2.206002427	1.495485154	1.409411471	1.087412452	-0.515011668	1.25820977	1.093219502	0.995626829	-3.73447238	-0.065289031	-0.840166427	2.014576147	2.343744242	-0.248012069	1.60415323	1.655865431	0.709736263	2.149572095	-0.202973427	0.15682033	0.84020657	-0.134766282	-0.170395	-0.635901137	-0.531117368	0.179067786	0.347198424	1.026369207	0.381794707	2.151588693	1.208224494	-0.324298948	0.21370831	1.228634763	2.190755513	0.903636082	0.818001085
1102006	pre	MDMA	female	24.95	1.526047748	2.697193911	-2.800907249	-3.507016326	-4.477742053	-3.145953044	-0.959801086	1.787658181	2.165106887	1.345485441	1.470679855	1.047705521	-0.596081069	1.791465671	1.286718865	1.268891752	-3.991616875	-0.692907606	-1.136039449	1.911654282	2.317955196	-0.771696465	1.662383147	1.718844045	1.008762778	2.645632446	-0.557326068	-0.208262159	1.197469865	-0.309082451	-0.1722894	-0.865217422	-0.698288717	0.693584298	-0.083755359	0.547636511	0.430769246	2.38252451	1.686086558	0.152637691	1.015146313	0.823170433	2.350753954	1.012858404	0.752628601
1102006	post	MDMA	female	25.31	1.778425311	2.974447639	-2.911901779	-3.174772722	-4.426433785	-2.870006462	-0.826939213	1.853486582	2.275779634	1.40893712	1.324115013	1.130368163	-0.339163446	1.560396015	1.467120476	1.333900737	-4.202607769	-0.630983382	-1.30811852	2.271952113	2.327129695	-0.705025729	2.034770602	1.325426005	1.085181907	2.667023447	-0.312863159	-0.19340221	1.17872333	-0.635947151	-0.1167914	-0.634414427	-0.971351591	0.538781918	-0.078188942	0.397487726	0.393069535	2.21971211	1.752361012	0.035674801	0.898740904	0.941506068	2.469129555	1.112278146	1.099236253
1102007	pre	MDMA	male	47.35	1.567043299	2.603285746	-2.351938847	-4.241975008	-4.217367866	-3.416541234	-1.011057276	1.596589448	2.126093167	1.062804039	1.271039361	1.364047065	-0.308273794	1.411690476	2.081041569	1.483856641	-3.525815717	0.147525708	-0.916088529	1.481696913	2.032499601	-0.468091205	1.53457838	0.841006641	0.970321757	1.957668873	-0.300866334	-0.704348419	1.386340001	-0.526003898	-0.322201768	-0.467704236	0.083635236	0.152443133	0.084209309	0.223601864	0.634945987	1.84508612	1.59609567	-0.370465013	0.352068744	0.64975943	1.846643339	0.61398561	0.987013112
1102007	post	MDMA	male	47.66	1.666674087	2.781390276	-2.968964704	-3.434724344	-4.342826309	-3.61684675	-0.528813969	1.861105868	2.331725083	1.171228531	1.450129092	1.04737657	-0.220553347	1.396492096	1.681941537	1.151256116	-4.038592874	-0.462564256	-1.152236073	2.031181409	2.105813025	-0.358797628	1.754775655	1.592944413	0.724350231	2.260657134	-0.378438695	-0.311725436	1.233729204	-0.437359531	-0.072932555	-0.480042131	-0.13591807	0.246785681	0.241588231	0.293269031	0.472103705	2.147798984	1.457795145	-0.324796044	0.687031163	0.998658936	2.426278508	0.719928923	0.798797634
1102009	pre	Placebo	female	62.94	1.321229426	2.418344511	-2.722538389	-4.191259665	-4.338830386	-3.138363018	-0.939255997	1.684557261	1.834564007	0.931033769	1.319087084	1.023136316	0.039864025	0.679785888	-0.609266576	0.835838202	-3.71028088	0.689272149	-0.87581607	2.255525205	3.093044521	-0.537654964	2.077160561	1.50737829	1.166891275	2.813554831	0.117446009	-0.147510448	1.226149641	-0.237767856	0.004556461	0.432478454	-0.941970972	0.865419333	0.030454112	1.220811762	0.456709992	2.38987183	1.113320231	0.176252181	-0.161784859	0.477938434	2.301984897	0.930051448	1.093600958
1102011	pre	Placebo	female	31.87	1.485320474	2.946669628	-2.726091787	-3.486902826	-4.6232964	-3.486149878	-0.856400418	1.855020642	2.311912822	1.544818182	1.069861876	1.215886315	-0.545839486	0.686317039	1.094512007	0.557474399	-3.555203709	0.068714631	-1.364508366	1.905342046	2.496503784	-0.659767815	1.935962171	1.173730683	0.810055331	2.445041704	0.124946751	-0.172058153	0.730896351	-0.239660822	0.068198717	-0.491355085	-0.316011177	0.478022837	0.392451726	0.866638701	0.361436075	2.170320482	0.880998654	-0.327662913	0.429554644	0.261647157	2.788074335	0.991263526	0.883001852
1102013	pre	Placebo	female	46.72	1.608456798	2.820735187	-3.309147187	-4.278790395	-4.833804226	-3.1099754	-0.76790908	1.639646573	2.112692071	1.324339467	1.523673898	1.143192126	-0.325368224	1.594889855	1.722136447	1.243341229	-3.978626089	-0.130326115	-1.413600847	2.264331872	2.600181072	-0.58735335	1.635980694	1.40797	0.866887221	2.050402316	-0.485312864	-0.207630027	1.213756518	-0.21779608	-0.187028846	-0.643658604	-0.387170922	0.598573677	0.167590833	0.781723488	0.322641644	2.153029675	1.485992905	-0.187018613	0.639573	0.069798408	2.476168725	1.021527328	0.885648259
1102016	pre	MDMA	male	42.49	1.482131526	3.177148208	-2.279283275	-3.954337545	-4.468224779	-3.551572693	-1.525424846	2.097429239	2.379668882	1.203035677	1.16974033	0.989453274	-0.126417883	0.519058914	0.346069863	0.208899425	-3.384672179	0.000304929	-1.435026909	1.816261613	2.02979316	-0.448151355	1.848134794	1.34769214	0.560493793	1.94673907	0.082867571	-0.054970473	0.440626781	-0.069612245	0.298260717	-0.678311173	-0.39690214	0.599597681	0.355787382	0.68644011	0.582590573	2.095131362	0.570878558	-0.341738849	0.366571924	0.772100738	2.444442383	0.717637346	1.105900518
1102016	post	MDMA	male	42.77	1.273415633	2.302412696	-2.65822351	-5.179181852	-4.155343524	-2.762176727	-1.292857053	1.651407265	3.056506459	1.075145098	1.141813996	1.801127977	-0.142081554	1.504870118	1.568109193	1.276742689	-3.441951308	0.435095152	-0.913674294	2.154942247	2.312742786	-0.537870011	1.476729005	0.258834417	0.997690587	1.664151689	0.07145917	-0.121154395	0.782511331	-0.279186974	0.047220741	-0.553435796	-0.018064826	0.459955251	0.393382348	1.190977012	0.995954805	2.302928304	1.441199605	0.357659052	0.132314915	0.376527344	2.553558821	0.89359923	0.84282068
1103001	pre	Placebo	female	24.27	1.41301009	2.434601718	-2.678004787	-4.030091435	-4.39803732	-3.665659365	-1.03514825	1.678272235	2.035195689	1.265982347	1.469267237	1.404311645	-0.277682191	1.340976194	1.417815859	1.41988419	-4.046167631	-0.10390136	-1.016046031	2.344449439	2.455354497	-0.935425831	1.758563328	1.130770637	1.135272408	2.136488747	-0.735991129	0.017228355	1.453969735	-0.355631379	-0.121578763	-0.636040845	-0.194413399	0.402640888	0.417678418	0.677780117	0.559816715	2.281034614	1.48333594	0.427950765	0.328074707	0.650395218	2.119644841	1.16501022	1.063895838
1103001	post	Placebo	female	24.58	1.34443451	2.348713544	-2.928938488	-4.349838316	-3.942184392	-3.625635879	-1.279608155	1.449850011	2.072960784	1.530786869	1.400481075	1.26697902	-0.207269608	1.433857924	2.032553859	1.706532408	-3.643288088	-0.54395698	-0.913935647	2.030183535	2.249920798	-1.015320508	1.686643512	0.704655581	1.185428718	2.988774208	-0.807832008	-0.150366446	1.426477221	-0.505397323	0.004030691	-0.255590808	-0.282128979	0.479090211	0.053983401	0.663121535	0.883739945	2.016738034	1.445107478	0.337528534	0.666135572	0.820895529	2.165716156	0.793437309	1.397460726
1103003	pre	MDMA	male	39.33	1.727150567	2.873470137	-3.438264396	-3.455430047	-4.383365984	-3.513175083	-0.868680691	1.922811195	2.560871017	1.330138774	1.542371453	1.084174093	-0.044181313	1.467199078	1.593264393	0.91233242	-3.813230369	0.06873229	-1.148163494	2.154050475	2.342669543	-0.590770513	1.596795185	1.477723573	0.634846199	2.00165687	-0.165934867	-0.328225791	1.123680568	-0.286715432	-0.049213402	-0.571223028	-0.112140444	0.389397899	0.125669145	0.456737944	0.48698852	1.95675197	1.442946109	-0.397502539	0.304947575	1.133887051	2.193918992	1.031150904	1.043100333
1103003	post	MDMA	male	39.63	1.50431032	2.742130283	-2.291080075	-4.564516051	-4.395948559	-3.307634764	-0.654592734	1.677046588	2.301368548	1.350731347	1.333680922	0.886068346	-0.661360655	0.869549732	0.799530008	0.577427506	-3.961549758	0.049595906	-1.310069113	1.933404555	2.066084942	-0.481227712	1.756597007	1.090592604	0.861219899	2.410072666	-0.082966457	-0.196877114	0.767827977	-0.4345246	0.108138425	-0.526674213	-0.193427072	0.256460147	0.151775692	0.636367831	0.352476673	2.004777053	0.943576723	-0.267150368	0.272124437	1.185908652	2.588054011	0.705854463	1.003139694
1103004	pre	MDMA	male	33.53	1.126134142	2.422248794	-2.716970796	-4.447057716	-4.29998933	-3.563853895	-1.169999135	1.636322113	2.693165936	1.272157903	1.028660589	1.383691544	-0.425743151	0.334690049	0.380854072	0.562513307	-3.955940584	0.059341878	-1.553462956	1.831102767	2.010751153	-0.156542593	1.784270337	1.291144417	0.257289961	2.700161025	0.197618696	-0.232826278	0.398000038	-0.439341021	-0.00071456	-0.338384794	-0.480841617	0.405893584	-0.255769503	0.76393996	0.448670285	2.165237954	0.738522876	-0.383509667	0.272667889	1.41557487	2.729959781	0.800631368	0.650363008
1103004	post	MDMA	male	33.83	1.745814893	2.7220004	-2.596659648	-3.639507415	-4.406188461	-3.233271159	-0.882729433	1.800164165	2.175439949	1.274215968	1.544270378	1.109082442	-0.384868785	1.689119693	1.792839134	1.058686936	-4.159798034	-0.313342906	-1.148471406	2.051933554	2.362060437	-0.597636989	1.63552541	0.88165136	0.906469041	2.344475798	-0.375013648	-0.142868678	1.17727507	-0.317242131	-0.183718409	-0.733254314	-0.154554518	0.236159182	0.053343137	0.540629838	0.531134621	2.436997827	1.553398551	-0.052710558	0.283106882	0.927786187	2.529872315	1.03083001	0.813684382
1103005	pre	Placebo	female	39.39	1.534870221	2.877092194	-3.181948955	-3.917419386	-4.093695068	-3.45657001	-0.908213334	1.696784609	1.859068168	1.596759922	1.624056816	1.082131213	-0.326220024	1.919251328	1.656360148	1.342213514	-3.773859577	-0.396507917	-1.187588495	2.111275178	2.354632202	-0.690865888	1.267093463	1.682838966	0.807793576	2.204844666	-0.595350919	0.460895583	1.26902212	-0.389836428	0.03315565	-1.240643093	-0.229858977	0.5099901	-0.028255903	0.287621591	0.403495484	2.154217646	1.918564009	0.113552132	0.52060101	0.141900391	2.360125137	0.830896024	1.054351634
1103006	pre	MDMA	female	38.41	1.432057071	2.692992989	-3.031583963	-4.146415767	-4.276369585	-3.229177989	-1.099827416	1.547212405	2.316075356	1.531263988	1.352646756	1.183224598	-0.440632641	1.767373376	1.427028377	1.13671056	-3.79885404	-0.236381049	-0.973838859	1.852138597	2.799059019	-0.640061605	2.058500288	1.633678528	0.808202691	2.548271337	-0.193060785	-0.23792402	1.255377166	-0.385738803	-0.180616447	-0.59964307	0.001233889	0.417958352	0.414909572	0.777230463	0.750877152	1.737069555	1.390233864	0.072107442	0.058550833	0.427272575	2.238956791	0.805373309	1.06845126
1103006	post	MDMA	female	38.72	1.847290378	2.559505468	-3.057643998	-4.467962034	-4.430217456	-3.575132962	-1.189017858	1.960465408	2.300617741	1.026015004	1.375446691	1.134549949	-0.152482686	1.314717039	1.018668961	0.440643365	-4.430677473	-0.037052734	-1.551453407	2.057444212	2.038818169	-0.559266401	1.822979473	1.58862502	0.651217892	2.623665132	-0.361646912	-0.403157863	0.863333396	-0.112411266	0.186068232	-0.756474271	-0.123478666	0.463097757	0.162866009	0.703877451	0.546116092	1.987231582	1.094198776	-0.131458857	0.590568496	0.495471762	2.496619442	0.840942515	0.98536952
1103007	pre	Placebo	female	27.53	1.19560361	2.529843105	-2.668633493	-4.41877766	-4.57286254	-3.504635732	-0.747153448	1.835722431	2.013308941	1.260262609	1.292582496	1.229872455	-0.478551826	0.416327319	0.322099517	0.231941458	-3.585585226	0.713225974	-1.717418583	1.894605321	1.793477702	-0.778549073	1.923969805	1.300241214	0.379481211	2.800916951	0.540303136	-0.546858188	0.224308617	-0.412074403	0.085347858	0.005212938	-0.723035083	0.306438268	-0.615910401	0.680930833	0.041785779	1.812411261	0.524659904	-0.785178568	1.049573411	0.979285347	2.019118338	0.960808397	0.818838389
1103007	post	Placebo	female	27.84	1.397912521	2.536013572	-2.960904826	-4.556821232	-4.155343561	-3.767749434	-1.013842898	1.703731152	2.412190124	1.189552902	1.586646022	0.973972317	-0.199154848	1.418015248	1.411640489	1.454547833	-3.673821984	0.121243421	-1.262997621	1.639622088	1.896100615	-0.918619944	1.480143556	1.054856832	0.654905907	2.428752591	-0.349706434	-0.261822039	1.410619381	-0.336202433	-0.221536764	0.203651067	-0.435404415	0.568514066	-0.298600508	0.471243745	0.534426019	1.826052736	1.370287285	-0.350560896	0.913811807	0.452635277	1.964607693	0.880062745	0.935419527
1103009	pre	MDMA	female	29.77	1.768077753	2.711255037	-3.409095184	-4.335124886	-4.405374978	-3.207814331	-0.963276143	1.846488581	1.742402744	1.170247068	1.6133196	1.097997854	-0.16238454	1.23947189	1.634549499	1.237441506	-4.004992118	-0.435988074	-1.196409448	1.823577579	2.511279467	-0.61772194	1.676394976	1.409332153	0.835053827	1.846496911	-0.324991351	0.306763819	0.968894846	-0.379671724	-0.30056665	-0.512062804	-0.305396812	0.835937937	0.175613031	0.392599783	0.275741439	2.349219149	1.518010841	-0.235697072	0.834903401	0.194143807	2.376954774	1.008195951	0.931008526
1104001	pre	Placebo	female	42.99	1.530668691	2.962936401	-2.702437302	-3.958900933	-4.427021605	-3.563741013	-1.266306732	1.828213858	2.57214329	1.069188822	0.956970835	1.510456296	-0.341928883	0.259573774	0.308710812	0.048633468	-3.409308867	0.216036802	-1.378777752	1.931145181	2.058388937	-0.431363826	2.210732809	1.579320735	0.306868904	2.2113608	0.757995319	-0.445817871	0.50997234	-0.429943201	0.042733782	-0.604036443	-0.419461522	0.04985514	-0.022037805	0.583545807	0.678831682	2.14959588	0.448850888	-0.515013153	-0.16010446	1.628602974	2.599561765	0.814570001	0.942692766
1104002	pre	MDMA	male	26.67	1.479832126	2.728165436	-2.891547587	-3.805979282	-4.452685038	-3.639709807	-0.419575861	1.876846698	2.357554694	1.486685956	1.21670651	1.21201637	-0.130059736	0.620984878	0.649797989	0.656578835	-3.91754255	0.607095429	-1.54782492	2.100904597	2.322414273	-0.380768891	1.813262701	1.426408781	0.572438437	2.025050931	0.078450115	-0.143360993	0.681419603	-0.354079683	-0.09262628	-0.505674774	-0.326897342	0.526289614	0.049729619	0.706443331	0.343701251	1.988890794	0.984229664	-0.478997424	0.328909994	0.967005785	2.624961279	0.817147323	0.7652164
1104002	post	MDMA	male	27.06	1.615989284	2.471962204	-2.1512257	-5.118915968	-4.342354799	-3.383275218	-0.697508465	1.609276379	2.628916286	1.336830313	1.391754451	1.238544721	-0.232970197	1.492507867	1.293956515	1.251142547	-3.434307856	0.170133648	-0.86007276	1.735067869	2.44947519	-0.631756093	1.720558042	1.205676627	0.718042578	2.192548649	-0.250421913	-0.128886026	1.419918225	-0.238737404	0.049638847	-0.611206923	-0.164310253	0.629034975	-0.012862241	0.592685073	1.001466238	2.196695044	1.371933223	0.06820919	0.421748272	0.558321444	2.467528013	1.032312203	0.959688423
1104006	pre	MDMA	male	50.38	1.47120697	2.710861571	-2.712375999	-4.351791603	-4.471598394	-3.349443748	-1.043385025	1.749381932	2.037261756	0.867493993	1.43783752	1.364811064	-0.222597734	1.121735747	1.207852025	0.939557534	-3.670790014	0.41625398	-0.810897678	1.87058693	2.762025548	-0.561764376	1.413922033	1.29434062	0.567612547	2.159533876	-0.119160248	0.064785657	1.203620071	-0.339866667	0.038333323	-0.132137199	-0.286223246	0.402996534	0.120443891	0.627687159	0.625398055	2.055946688	1.200789019	-0.398760074	0.260192293	0.51360007	2.097764257	0.876540504	0.908663537
1104006	post	MDMA	male	50.64	1.448775918	2.52778505	-2.743588366	-4.307711747	-4.598021059	-3.068293229	-1.378062515	1.594813475	2.047928282	1.339009399	1.442680336	1.497207938	-0.276031994	1.342578383	0.99788061	1.281803118	-3.508127241	0.517099677	-0.692149308	1.893374785	2.31449265	-0.36665774	1.830059782	1.244645359	1.010331889	2.364965046	0.060720885	0.217639805	1.225233437	-0.243921154	0.270450063	-0.165563661	-0.441059448	0.465374874	0.086530664	0.592462047	0.467619148	2.015462315	1.454900263	0.06869847	0.402083444	0.22669918	2.563250296	1.150341712	0.722104195
1104007	pre	MDMA	female	30.74	1.748944971	2.665948232	-3.622384533	-4.27267469	-4.358312026	-3.243728717	-1.273387654	1.804141423	1.845129772	1.328307734	1.656276271	1.091501406	-0.095247961	1.837068809	1.787598617	1.337934606	-4.054581697	-0.092505281	-1.279785813	1.969084691	2.621767028	-0.786850448	1.716598654	0.680333569	1.25062697	1.257623115	-0.200792177	0.138406018	1.184763856	-0.168476316	-0.373635042	-1.12676153	-1.09409849	0.543877473	-0.654262266	-0.597268456	0.103921413	1.999621097	1.683005893	-0.116291899	0.910556913	1.053988872	2.378177388	0.981856532	1.093515429
1104007	post	MDMA	female	31.07	1.78057798	2.812726324	-3.045450214	-3.899207046	-4.455985389	-3.115605703	-0.99478639	1.699261064	2.018223543	1.399579776	1.632075463	1.041105163	-0.322639058	1.735889558	1.784581845	1.286810006	-4.233035841	-0.058342416	-1.28648129	2.112050268	2.757618489	-0.835602913	1.707460008	0.678530572	0.949419401	1.327678453	-0.278547726	0.151435285	1.22577269	-0.254021848	-0.569769574	-1.066441371	-1.179496958	0.335323186	-0.370074417	-0.646941841	-0.059592696	2.280311276	1.609043816	0.020205136	0.590536249	0.78226822	2.522684732	1.126830057	0.993805702
1104008	pre	Placebo	female	37.75	1.41411632	2.75791118	-1.998960314	-3.69985531	-4.426892641	-3.157272185	-0.873377881	1.698197922	2.217494927	1.036889762	1.455700841	1.16445816	-0.318922455	1.149009351	0.997863744	1.026820399	-3.597337697	-0.3936243	-1.134538731	1.906780857	2.150967931	-0.568570722	2.184983472	1.503411403	0.779651676	2.505446627	-0.700533552	-0.353430478	0.964464825	-0.264938723	0.438937658	-0.222607352	-0.519089859	0.817929143	0.117798874	0.357262378	0.935885416	2.085898655	1.530479242	0.151934363	0.426141018	1.258282881	2.817628283	1.207486468	0.879591409
1104008	post	Placebo	female	37.81	1.416729874	2.80371326	-3.007671183	-4.848543948	-4.391851589	-2.937578632	-0.819315197	1.769558526	2.174759477	2.639933958	1.146729398	1.720911891	-0.364274789	1.106783343	1.572041094	0.482688284	-3.558325139	-0.028164374	-0.812001496	1.743762795	1.829526829	-0.512896428	1.836553808	1.423571584	1.102975633	1.609203556	-0.117378415	-0.297238164	0.978910691	-0.402713465	0.22165213	-0.441679714	-0.219613528	0.99293552	0.152505253	0.731388225	0.392216695	2.165271789	1.252677196	0.071109898	-0.215558657	1.170440443	2.363816001	0.962509836	0.802466297
1105003	pre	Placebo	female	20.98	1.38785462	3.121689396	-2.769166447	-3.527983125	-4.304452034	-3.394706103	-1.277302447	1.725506429	2.122058749	1.450206202	1.294424727	1.312825611	-0.356668766	0.975793571	0.831563778	0.791311421	-3.778949314	0.404742306	-1.200251769	1.876644704	1.999525224	-0.718000399	1.872875354	1.540726116	0.590585525	2.613890915	-0.16429681	0.002450775	0.595412157	-0.220397837	-0.192344529	-0.549387452	-0.411543507	0.701772082	0.202992278	0.50880266	0.386185501	2.181460349	1.029199945	-0.240036284	0.501650895	0.81106727	2.450641922	0.904684889	0.953529487
1105003	post	Placebo	female	21.28	1.396342496	2.51455105	-2.765831038	-3.98768043	-4.323239026	-3.417339239	-1.186803519	1.862318617	2.464074993	1.388803237	1.248623963	1.244392727	-0.051178273	1.378438308	1.646816045	1.171810626	-3.71524836	0.351947282	-1.036136668	2.219254395	2.448818373	-0.816116573	1.722417363	1.194076471	0.598951602	2.242986776	-0.4446758	0.191303642	1.302493196	-0.201616136	-0.221311328	-0.372923348	-0.327373722	0.689025887	-0.109161372	0.708945348	0.393887689	2.242580367	1.462891672	-0.13488137	0.873687017	0.960422657	2.624654165	1.111144881	0.813647818
1105004	pre	Placebo	female	46.64	1.507681195	2.296784907	-2.760867322	-3.659480307	-4.406759729	-2.889637989	-0.751745227	1.684697306	2.43009636	1.190555868	1.318516605	1.096681633	-0.301735893	1.610954398	1.447432799	0.931310252	-3.947798068	0.245492763	-1.153777011	2.589380172	2.365543731	-0.462150876	1.732337326	1.329586538	0.845554528	2.570106135	0.22274696	-0.67415957	0.997054428	-0.31429466	-0.197467866	-1.0683627	-0.297053458	0.834875407	0.01837669	0.612566531	0.876015801	1.377240789	1.078011631	-0.336860178	-0.068143374	0.508592095	2.042349063	0.898277544	0.991855496
1105004	post	Placebo	female	46.96	1.621942764	2.484117536	-2.967404225	-3.161478637	-4.35861668	-2.832050917	-0.634403847	1.809918824	2.471672609	1.435002411	1.632123326	1.113520318	-0.736222704	2.047083801	1.923881976	1.50200653	-3.810728964	-0.351501494	-0.803544357	1.960958701	2.330405227	-0.648265025	1.538235601	1.307182315	1.17564079	2.460090751	-0.164056123	-0.601328573	1.189886609	-0.251543195	-0.417167596	-1.084215062	-0.088260567	0.718045142	-0.230964651	0.312544198	0.813530545	1.418839023	1.76503509	-0.286686188	0.434432132	0.803064419	2.170332727	0.816163702	0.997365848
1105005	pre	MDMA	male	53.7	1.496296287	2.947702683	-2.645734556	-4.600627924	-4.230242191	-3.035471074	-1.586038818	1.634209639	2.029327523	1.540217062	1.231254542	1.192171029	0.138385175	1.883191403	2.393324012	2.249047639	-3.660226319	-0.012211499	-0.444807457	1.820806875	1.825227073	-0.141782847	1.282334987	1.918533728	1.090723416	2.225517688	0.039267449	-0.132702586	1.692760444	-0.330798612	-0.093778148	-0.460372626	-0.546076508	0.691470667	-0.032074029	0.464334449	0.494540545	1.641343498	2.157404432	0.06012047	0.487499364	0.428491663	1.699219424	0.847132515	0.789099924
1105005	post	MDMA	male	54.09	1.793922696	2.82736986	-3.269216178	-3.682517214	-4.530660661	-3.149853804	-0.731986115	1.591785457	2.460106638	1.319009764	1.435705664	1.212637408	-0.236463527	1.595134424	1.528553144	1.695193945	-4.034660679	-0.530923923	-0.602088728	2.398053198	2.578880946	-0.247152479	1.646815664	1.226578823	1.037704589	2.380851064	-0.182106938	-0.369787374	1.247327518	-0.361983995	-0.237713418	-0.60778542	-0.727266541	0.744936334	0.239866705	0.615043124	0.29709716	1.938802899	1.504844778	-0.227684563	0.395533741	0.238193731	2.107744915	0.910375305	0.697300808
1105010	pre	Placebo	female	27.87	1.674414354	2.825836427	-2.977042524	-3.601830722	-4.194614066	-3.211917291	-0.75271002	1.869121353	2.212448672	1.236886815	1.330452399	1.619357267	-0.237388778	1.611135312	1.486223747	1.320401168	-3.791480656	-0.34257339	-1.063421572	1.732474173	2.224800667	-1.061947444	1.61609208	1.073420325	0.832926732	2.21895798	-0.463234161	-0.202738299	1.25479822	-0.428830177	-0.087556149	-0.424295092	-0.294389729	0.48255034	0.198878036	0.543644807	0.80698697	1.998910274	1.431358694	0.000317601	-0.084082983	0.667815534	2.463300504	1.03893991	0.883104096
1106005	pre	MDMA	female	54.14	1.876480194	2.762599654	-3.181239061	-3.524275664	-4.384070574	-3.20890406	-1.183484873	1.883612973	2.057530909	1.83619325	1.344321367	1.038967137	-0.475546499	1.33850149	1.556762044	1.64731788	-4.054785945	-0.498822774	-1.368373015	1.987882695	2.575959172	-0.759420153	1.885055019	1.20181666	0.896510967	2.706330996	-0.608314505	-0.274212518	1.410322643	-0.111134844	-0.520801332	-0.923935668	0.177245282	0.611112416	-0.126043528	0.839612373	0.365760962	2.129929495	1.679547931	-0.100514786	0.750436674	1.060430524	2.17028	1.014721614	0.72763381
1106005	post	MDMA	female	54.51	1.803499306	2.504537408	-3.090644277	-3.639349143	-4.613061924	-3.30490206	-1.029622422	1.831773996	2.322592466	1.382509435	1.434672651	0.902566886	-0.276267922	1.289801465	1.23039237	1.012479401	-4.168530623	-0.184156269	-1.364910714	2.159545065	2.352605506	-0.876724591	1.951182942	1.693485282	0.538317115	2.838024916	-0.325251841	-0.186502128	0.700580744	-0.264955104	-0.523276701	-0.920804593	-0.174577921	0.394985794	-0.072128382	0.857636695	0.205214903	1.865581511	0.991624368	-0.362281519	0.790104832	0.731019372	2.507001387	1.231932065	0.7341155
1106007	pre	Placebo	female	58.65	1.826486554	3.026619317	-3.004699	-3.565374443	-4.408273116	-3.352866717	-0.723250709	1.757015182	2.121134297	1.232286195	1.351174972	0.940692804	-0.458832131	1.797769388	1.810108379	1.093311896	-4.144192106	-0.090925736	-1.542216271	2.201130748	2.801767596	-0.522778085	1.619539049	0.889995321	0.910593457	2.559554434	-0.174943704	-0.141191343	0.721974299	-0.273795978	-0.327122379	-1.287102649	-1.020790546	0.914107549	-0.353487118	0.904364149	0.167857698	2.115185305	1.700497439	-0.661720247	0.144820342	0.769211443	2.48093399	1.111111627	0.581479742
1106010	pre	MDMA	male	68.56	1.595971628	2.789914216	-2.923202563	-4.627471609	-4.537538038	-3.23589205	-1.158101957	1.737756562	2.23810137	1.375796424	1.102809772	1.183470263	-0.741125039	1.020523197	1.031110748	0.790990775	-4.148649047	0.303386249	-0.934478058	1.850503479	2.163946805	-0.600217456	1.747235872	1.741504848	0.917276767	2.740680425	-0.138711434	0.550949118	0.950859515	-0.088968804	-0.192963756	0.031929158	-0.44913242	0.652330635	0.151301636	0.905077045	0.516633296	1.960179857	1.238596625	-0.168225228	0.598923338	0.80660228	2.615119511	0.934540729	1.039550891
1107001	pre	MDMA	female	48.79	1.431829381	2.826472718	-3.159198047	-3.964709826	-4.46608811	-3.204575797	-1.181135936	1.916160746	2.026434688	1.055702365	1.317076712	1.201219009	-0.334098819	0.840979425	1.007069008	0.2946003	-3.722134236	0.546562287	-0.890294596	2.407126987	2.390513451	-0.871060729	1.818152838	0.990548631	0.499564175	2.564949256	-0.226485295	0.173924391	0.985411515	-0.12047578	0.333846994	0.245650829	-0.531004017	0.368081362	0.152228496	0.763312052	0.243883262	2.06655322	1.133484752	0.043535701	1.015443008	0.681484106	2.376789863	0.98789655	1.004630249
1107001	post	MDMA	female	49.05	1.595578256	2.72815167	-3.340557662	-3.493479178	-4.46794558	-3.870494758	-1.188277936	1.754072982	1.920993321	1.310901113	1.455523802	1.192355622	-0.323925239	1.500379757	1.186959942	1.065374627	-3.742250105	0.142674273	-0.884273122	2.204809996	2.464455642	-0.927141587	1.587831584	1.321769797	0.855347408	2.222582617	-0.543704958	0.192733525	0.962962425	-0.149308297	0.298756746	0.118995618	-0.37891896	0.529256804	0.361924659	0.739816552	0.032296814	2.093980946	1.168413614	-0.086314846	0.439597803	0.970605282	2.286126822	1.013559767	0.848678873
[truncated: 40 more columns]
