# Supplementary material for: Pilot study suggests DNA methylation of the glucocorticoid receptor gene (NR3C1) is associated with MDMA-assisted therapy treatment response for severe PTSD
Source: Front Psychiatry. 2023 Feb 6;14:959590. doi: 10.3389/fpsyt.2023.959590 (PMC9939628; doi:10.3389/fpsyt.2023.959590)
Supplement: Supplementary file 2 [file Data_Sheet_2.CSV]

FKBP5
ID	timepoint	group	sex	CollectionAge	cg01731192	cg09318204	cg21575347	cg22812853	cg23527612	cg23713875	cg20719122	cg04192760	cg07194798	cg07643998	cg19267626	cg02665568	cg16912838	cg06087101	cg22363520	cg10300814	cg07633853	cg14284211	cg13344434	cg16005389	cg16052510	cg04791658	cg09268536	cg04137760	cg08586216	cg05039098	cg07696519	cg26495008	cg01839003	cg07061368	cg21789597	cg19014730	cg06409316	cg17085721	cg14642437	cg03546163	cg00862770	cg00140191	cg10913456	cg16012111	cg07843056	cg01294490	cg03245912	cg20813374	cg00130530
1101001	pre	MDMA	female	42.59	1.180440643	0.400839676	2.643417919	-0.830867162	2.486665754	1.060916529	2.044436676	0.33914291	1.674843509	2.838291801	2.81997719	0.845907274	-2.407816887	-1.906954671	2.367846715	1.079308646	-3.128929227	-4.690200179	-3.513740205	1.965121704	1.880098418	1.826246339	2.7036711	2.810151594	3.005191152	3.268297604	0.161401188	2.183960186	0.684332422	1.476469079	2.374694213	1.792958768	0.021559079	2.218912229	2.092760377	0.340923906	-4.809890198	-3.5078745	-5.565063808	-3.709213911	-4.090469675	-4.046441948	-0.578592986	-0.140582051	0.891121795
1101001	post	MDMA	female	42.92	1.33001951	0.903048571	2.780113306	0.127912486	3.098192439	1.022493138	1.823921474	0.705456388	2.318490696	2.961303995	2.084848531	1.207344733	-1.95653015	-1.196091984	2.338995378	1.409141101	-2.824681132	-4.279311076	-4.589403188	2.419435924	1.249023035	1.706206358	2.345397915	3.373322645	3.325249511	1.578711289	0.967557967	1.973265196	1.042187187	2.039277941	1.771292577	2.091236462	1.109714505	1.960969393	1.37346078	0.324492365	-4.10876055	-3.343868934	-5.964089932	-3.603107319	-3.427057142	-4.55729056	-0.926803001	-0.615365459	0.557160621
1101002	pre	Placebo	male	44.46	1.357268165	0.942055511	2.520150437	0.725896704	2.2369109	0.928763168	2.614880165	0.883347877	2.155824664	2.653643149	1.568660904	1.506523959	-2.162898239	-1.699341413	2.267241587	1.407172883	-3.327375209	-4.49357781	-4.30284308	2.670557096	1.355645106	1.763093075	2.603811509	2.313351608	3.107788468	1.590436412	0.304616926	1.599522792	1.559171367	2.868982616	2.470555672	1.240303647	1.28247324	2.282662576	1.066585356	-0.87573418	-5.029180548	-3.311398261	-4.782630067	-3.722609633	-5.162790142	-4.546058623	-1.337045581	-0.658590183	0.849801665
1101002	post	Placebo	male	44.77	0.561055249	0.297416341	2.17822539	-0.887699711	2.276367862	1.201130923	2.224327536	0.75061144	1.943145393	3.511378722	2.175384629	2.134401667	-2.59199101	-2.060286161	0.666357205	0.381260401	-3.263891276	-4.720954308	-4.089836649	2.64417768	1.437202724	2.097349837	2.37731116	3.429404309	3.228688515	2.280723046	0.633915779	2.143762196	0.488217446	1.233376765	2.306170574	1.832667661	0.123629998	2.556749216	1.858011864	-0.755093842	-4.674116803	-3.597403144	-4.252913558	-3.905749859	-4.255242465	-4.240543156	-0.816459207	-0.341993054	1.074905143
1101003	pre	Placebo	male	35.34	1.621559248	1.269317479	2.159609353	0.808910444	1.868681368	0.941425196	2.590715775	1.013646242	2.019773537	2.222554216	1.990829598	1.576467707	-1.743808356	-1.309437034	2.657417972	1.663014255	-2.824229098	-4.201204253	-3.927092862	1.973824555	1.138415299	1.759109258	2.654144921	2.004627813	3.086314055	1.135920476	0.574278738	1.733048822	1.361505271	2.164886882	1.792937869	0.95806351	1.643857421	2.098876034	1.590299392	-0.189041421	-4.305388229	-3.512629488	-4.337148563	-3.699814967	-3.689764269	-4.452908692	-1.204129204	-0.639593822	0.436584055
1101003	post	Placebo	male	35.73	1.079575987	1.011240161	2.206505864	0.646128379	2.480088145	1.2601924	2.703161579	0.728523723	2.187004962	2.72155839	2.405379305	2.014815272	-1.738047244	-1.816820178	1.721266272	1.329381608	-3.12944959	-4.356700584	-4.19443085	2.104339355	0.541013461	1.846036865	3.06496522	2.746226734	3.07059183	0.863730447	0.466683321	1.534624804	1.234419067	1.655657915	1.388500908	1.428664988	1.121053483	2.817304962	1.244619916	-0.623361486	-4.530378168	-3.370150974	-4.166586472	-3.71173087	-5.125743587	-4.170849484	-1.255032983	-0.75847024	0.548724701
1101005	pre	MDMA	male	70.18	1.342864727	1.249985791	1.948972955	0.515126747	2.482236641	0.989413003	2.705752186	0.896626144	2.442126609	2.779373917	2.275875235	1.003931085	-2.884463986	-1.992068449	2.223228072	1.339889717	-3.757471078	-4.412039494	-4.127554272	1.290669564	0.89703946	1.693704262	2.503495798	2.636561613	2.959435395	1.912839573	0.29734162	1.250663536	1.332740999	1.889071019	1.845452685	1.6410174	1.14470409	2.538438563	1.562368307	-0.409970856	-4.459662027	-3.749343554	-3.85562708	-3.530179168	-5.831786078	-4.472579507	-1.284437666	-1.210552125	0.637778092
1101005	post	MDMA	male	70.46	1.345748321	1.049823266	2.351901671	0.481142348	1.868026191	1.02255752	2.499358747	1.007458526	2.079080192	2.959138426	2.323020805	2.090807779	-2.627502316	-1.902732128	1.887164325	1.414003976	-2.999775848	-4.179534358	-5.161048812	2.177363689	1.745170659	1.671390151	2.514288533	2.671665109	3.49531571	1.99908892	-0.012944333	1.337377391	1.163916825	1.859369666	2.217041362	1.596182146	1.277232875	2.351120259	1.746109346	-0.224162078	-4.595814805	-3.089530679	-4.165291709	-3.917643799	-3.876992836	-4.508105272	-1.254883299	-0.899411996	0.679614102
1102001	pre	Placebo	female	37.31	1.290203708	0.735462151	2.413516675	0.153935366	2.201411664	1.120293519	2.639571725	0.770882084	2.209302117	2.984479545	2.535679723	1.665728661	-1.660591911	-1.766221408	2.977968394	1.530052867	-3.632039897	-4.293580918	-4.467434544	2.180200468	0.5779491	1.943900401	2.570636705	2.886575763	3.075031915	2.484278941	0.53905194	1.669889942	1.147584603	1.79675821	1.90239088	1.932855594	1.382693527	2.653548081	1.379048169	-0.088391567	-4.482235626	-3.359454331	-3.88718417	-3.888431253	-3.688079297	-4.389185769	-1.293045515	-0.551976909	0.750728538
1102002	pre	MDMA	male	34.66	1.432348302	0.940865283	2.307102591	0.319101875	2.257327007	0.896136042	2.120944352	0.528234311	1.927170472	2.222568583	2.243812805	1.616465804	-1.702463021	-0.849831369	1.435631737	1.397891494	-3.309462492	-4.094584912	-4.405390616	2.62617227	1.308099072	1.806742604	2.044673703	3.205818237	2.969382524	1.356588901	0.287837609	1.893423028	1.19391687	1.694963075	1.462114615	1.594198663	0.663422263	2.398429866	1.772899448	-0.433980884	-4.66844104	-3.493489366	-5.360105281	-3.873517184	-3.677464946	-4.402859357	-1.010673777	-0.502786169	0.471928371
1102002	post	MDMA	male	34.97	1.273514645	1.223258597	2.3491693	0.485788166	2.180187502	0.687175691	1.780692182	0.540725446	1.584183615	3.073680945	2.464798443	1.717209339	-1.540486163	-0.620001657	1.831777878	1.180302298	-2.799231722	-4.090251522	-4.197067299	1.522245163	1.068944668	1.537972067	2.199319854	2.701233418	3.997638557	0.626161844	-0.233806246	0.847634605	1.3801151	2.494587548	2.362169224	1.836955168	1.156170385	2.794344382	1.565812339	-0.852550862	-4.030692566	-3.674949282	-5.610066364	-3.35630021	-3.145104695	-4.459317218	-1.004465645	-0.677979114	0.715602714
1102003	pre	MDMA	female	55.35	1.086883319	1.578979492	2.117617022	0.419682071	1.315900986	0.795749734	2.245801142	0.601136934	3.045481964	2.393329405	2.044649552	2.038687985	-1.168217338	-1.133095465	2.731455335	1.431966406	-3.459013429	-4.059852383	-4.286972573	2.310589122	1.386897315	1.520955979	2.949882846	1.848752042	2.979221288	2.431953841	0.690933775	1.754644104	1.518156753	1.961682935	1.386802365	1.703509893	1.295653991	2.486257316	1.74895775	0.328339828	-4.285084462	-3.325142953	-4.810448582	-3.961979931	-3.075810309	-4.367684752	-1.124222141	-0.435701674	0.679024741
1102003	post	MDMA	female	55.66	1.37167029	1.500180166	2.292355132	0.738627873	2.129645812	0.860765756	2.497735714	0.638783357	2.61240377	2.669722075	2.013022593	1.742883305	-1.263484282	-1.422148566	2.659645498	1.64073174	-3.884709071	-4.553459069	-4.146184856	2.558150091	2.011194658	1.685058743	2.391326145	2.450954342	3.054552633	2.491972208	0.515180596	1.624969429	1.249373047	1.451985627	1.553819118	1.671876354	1.042163907	2.676182473	1.307967202	0.659947314	-4.720291785	-3.468961675	-4.46281224	-3.813925707	-3.611925307	-4.485949469	-1.168312851	-0.56169517	0.784380197
1102006	pre	MDMA	female	24.95	1.525458999	0.978243065	2.30695583	0.761795126	1.970111869	0.98549236	2.295692638	0.858656874	3.016922437	2.533755321	2.508350728	2.293260473	-2.028409861	-0.804548396	2.921648361	2.007674592	-3.784109709	-4.526729779	-4.110658544	1.761986929	1.632087913	2.003833261	2.480231629	2.657674912	3.02945307	1.949196937	0.558861212	1.398816083	1.550906049	2.41693932	2.215832985	1.90677306	1.44747343	2.247912764	1.253454736	-0.168722346	-4.477489954	-3.512814641	-4.23146064	-3.804943097	-3.814534781	-4.254769598	-1.401808143	-0.506709745	0.749831938
1102006	post	MDMA	female	25.31	1.549607658	1.238243334	2.343940091	0.973214131	1.997214336	0.988723325	2.610196676	0.769379791	2.342846466	2.955599874	2.239609269	1.797339271	-2.189126981	-1.15839069	3.000127537	1.71203684	-3.401878569	-4.512716005	-4.849461413	2.229936098	1.544269639	1.886606466	2.067197741	3.187351764	3.127975673	2.265707083	0.996284895	1.570616299	1.681515626	2.359695011	1.893638887	1.619020802	1.463093713	2.509670629	1.494605677	-0.036798813	-4.126185715	-3.146177365	-4.344899217	-3.7354406	-4.744651692	-4.432311416	-1.31871149	-0.691408878	0.856341088
1102007	pre	MDMA	male	47.35	1.429443861	1.104323723	2.453416442	0.995997729	2.200259989	0.742406021	1.839701837	0.676810863	2.609635672	2.68554105	1.899630524	1.225481135	-1.656455751	-0.419977673	2.366033155	1.514410666	-3.295154807	-3.689141282	-3.543592915	1.892916381	1.34898301	1.642997273	1.522565849	2.498146318	2.928655762	1.624463969	0.866645802	1.159259391	1.368112162	1.619607595	1.570419943	1.55779992	1.845208408	2.627554303	1.457883635	0.012508819	-4.705303612	-3.527198411	-5.276299266	-3.768492838	-3.852827283	-4.77241573	-0.970992971	-0.623869003	0.542097895
1102007	post	MDMA	male	47.66	1.416874365	1.154180425	1.791564741	0.678746359	2.376524503	0.796477962	1.925887121	0.608075383	2.425959027	3.078091186	2.116569595	1.631153989	-2.107607684	-0.758094536	2.059204043	1.46429165	-3.267061802	-4.233448691	-4.102322696	2.783723603	1.16759392	1.996482058	2.092976782	3.012678081	2.890628338	2.02243705	0.340066985	1.70061304	1.313327077	2.391941482	2.643223914	1.660528484	1.774624373	2.124090851	1.465337472	-0.26464943	-4.51594236	-3.424575262	-4.434462389	-3.78093766	-5.321750174	-4.435678478	-1.308427601	-0.663363073	0.610846734
1102009	pre	Placebo	female	62.94	0.980908122	1.222543961	2.232829742	0.216249914	2.186581058	0.698534563	1.715877874	0.712451118	2.301834335	3.264298402	2.408789027	1.302602097	-1.75621786	-1.081575842	2.943098753	1.483839176	-3.169571156	-4.263794953	-4.082036394	1.754404106	1.435142317	1.866550283	1.987604453	2.016814863	3.803198499	1.132564146	1.099774372	1.58009935	1.224631867	1.187521555	2.327502445	1.95142775	1.100021606	2.2042655	1.709434759	0.158372469	-3.878190006	-3.694868995	-4.614155773	-3.867047107	-3.513030697	-4.43786589	-0.956794951	-0.70086473	0.741453402
1102011	pre	Placebo	female	31.87	1.108613348	0.74143448	2.088933846	0.154972075	1.926550729	1.24740559	2.77473982	0.636593941	2.543436184	3.184825335	2.508943737	1.117125318	-1.804118329	-1.419046659	3.052553984	1.756064098	-3.978230596	-4.773987019	-3.907687848	2.12058528	1.014700671	1.868758604	2.252398803	3.107802009	3.159282425	2.29879357	0.616393848	1.867046445	1.402983003	1.681334627	2.370718397	2.220562528	0.840102772	1.942817983	1.484762174	-0.029891484	-4.250219766	-3.281815151	-4.154002257	-3.711452325	-3.332840161	-4.391153763	-1.020279936	-0.200805359	0.992494647
1102013	pre	Placebo	female	46.72	1.366862765	1.068750458	2.549654527	0.779760284	2.147321288	0.915341582	2.129467641	0.896697878	2.269694287	2.825005712	2.153279827	1.326943984	-1.646250505	-1.435672357	2.765881163	1.932605831	-3.864045829	-4.221331905	-4.21291523	2.206243911	0.882367618	1.719250279	2.470825096	2.794867387	2.784332635	1.402405231	0.973407108	1.385511572	1.444428202	1.589827545	2.686359476	1.451304841	1.442995301	2.686428937	1.286001483	-0.08311521	-4.034429586	-3.427269091	-3.924095511	-4.00616233	-5.35689198	-3.973938821	-1.412288596	-1.111180241	0.409967496
1102016	pre	MDMA	male	42.49	0.955216464	0.221242025	1.864012218	-0.26226378	2.290719494	1.275460351	2.386424099	0.848909605	1.838543299	2.821922702	2.616835538	1.248436099	-2.764863289	-1.654837569	1.150645927	0.850328386	-3.76244608	-3.951968547	-4.158009879	2.005511046	1.459843279	2.018972134	2.402803568	2.27361345	3.695730309	2.437257865	0.023886374	1.676497653	0.666062309	1.333670113	1.378619601	2.018938829	0.505520753	2.511388939	1.854261505	-0.07365396	-4.656848533	-3.408302965	-4.186390192	-3.933600541	-4.198561015	-4.48356859	-0.907534901	-0.625063515	0.797631013
1102016	post	MDMA	male	42.77	1.607969296	1.1056314	2.317763037	0.440063536	2.285116479	0.65613832	2.136959971	0.563548674	2.827331448	2.356439714	2.379553416	1.958269644	-2.054056076	-1.915748263	2.313813866	1.337789536	-2.705300819	-4.355412092	-3.606223369	1.000563045	0.868326666	1.825491814	1.149159096	3.3437268	3.126677963	3.401022858	0.235249183	2.55675467	1.522243747	2.611262118	2.398239103	1.834641634	0.321251576	2.234964577	1.87540348	-0.818459407	-3.948167036	-2.615280833	-4.960872306	-3.452489902	-3.637229752	-4.014924966	-0.854069331	-0.245101174	0.889432519
1103001	pre	Placebo	female	24.27	1.575811939	1.037825637	2.512393827	0.857120815	2.189285728	0.899505459	2.084750893	0.861424325	2.078262146	2.930240662	2.37651544	2.26922432	-1.820443483	-1.492324642	2.961625819	1.784219969	-3.605361924	-4.309425741	-4.148371689	2.321413845	1.85185369	1.652276972	2.504519508	2.390674045	3.186189121	1.958711869	1.0582151	1.359980127	1.393504716	2.364431804	2.356104657	1.365762805	1.739629829	2.258956014	1.65291488	0.188781749	-4.508056958	-3.512760708	-4.510059675	-3.647013554	-3.622921676	-4.528857735	-1.209274299	-0.783277244	0.732258398
1103001	post	Placebo	female	24.58	1.199119873	1.319122218	2.427698896	0.884841968	2.333534698	0.956049967	2.044648429	0.692471653	2.033206853	3.009730016	2.056525579	2.320824255	-1.562870216	-1.130633122	2.740889593	1.809454917	-3.025387064	-3.729161221	-3.9508058	1.782541613	1.642779071	1.418823767	3.67059968	3.072689222	2.680137279	2.6499042	0.674152379	2.152184504	1.556046104	1.569007596	1.128594884	1.432527141	2.292309221	1.466771425	1.7803052	0.281217786	-4.647962488	-3.416408927	-4.484961118	-3.653871134	-3.429851026	-4.34212205	-1.333042023	-0.45302968	0.431724006
1103003	pre	MDMA	male	39.33	1.466888804	1.665198617	2.349087353	0.490302238	1.886074961	0.728083239	1.978821088	0.9875933	2.498795691	2.768260725	2.059860605	1.758910945	-1.770131742	-1.507642453	1.924586364	1.314178618	-4.301759455	-4.415309766	-4.239741251	2.191058415	1.35871377	1.987634243	2.12557953	2.751817702	3.636373383	1.293077493	-0.134776679	1.434428959	1.198964879	1.554134592	2.716495179	1.210473785	0.972094074	2.282330441	1.342280612	-0.368591788	-4.423964139	-3.512184738	-4.348327122	-3.572676979	-4.928234817	-4.666371145	-1.222301601	-0.736413776	0.826259201
1103003	post	MDMA	male	39.63	1.41916781	1.376728296	2.412106294	0.111067989	2.004455969	0.842534937	2.176843237	0.823938659	2.644910487	2.51842449	2.136716394	1.395744234	-2.034711585	-1.658646058	1.895632566	0.94746848	-3.757579552	-4.641597441	-4.238129848	2.728964201	1.512610603	1.7932576	2.732172962	2.661570521	3.391635134	2.18444218	0.754419787	1.851195884	0.98984993	1.177260584	1.542578886	1.841085163	1.03092106	2.602735683	1.779298852	-0.012324031	-4.470721716	-3.667010544	-5.019543058	-3.751833343	-3.889863382	-4.761375429	-1.020967091	-0.296330632	1.018388951
1103004	pre	MDMA	male	33.53	0.857143354	0.76051595	2.220182099	-0.214640347	2.520573686	1.086382941	2.035455033	0.690006582	2.095436767	2.656983769	2.412377911	1.803457115	-2.550387253	-1.680126768	1.437849393	0.813045453	-3.062252257	-4.149280222	-4.003968646	1.253234955	1.069185062	1.824984452	2.550090715	3.28254058	3.240260022	2.30258944	-0.14457197	1.962242282	0.628179974	1.337519984	2.105740337	1.526422385	0.418374561	2.317520071	1.284861636	-0.821242921	-4.424531245	-3.611463205	-5.259312766	-3.802784391	-4.088922592	-4.639097499	-0.892816999	-0.468959885	0.714242942
1103004	post	MDMA	male	33.83	1.344046223	1.25086194	2.754860787	0.839279739	2.282992404	0.821029187	2.196431273	0.890074291	1.928351441	3.263070431	2.272814573	2.637595471	-1.785681527	-1.398745958	2.640076798	1.559001731	-3.336378317	-4.606897743	-4.237476484	2.442732548	0.952288226	1.721615363	1.963608257	2.839364268	3.061054954	2.766131275	0.837903645	1.540182523	1.498594672	1.712551866	3.240035512	1.49397736	1.497346525	2.889678714	1.170878297	-0.949682021	-4.367091336	-3.37592273	-4.077501265	-3.773907943	-3.384221027	-4.580454944	-1.463836997	-0.584503837	0.518376864
1103005	pre	Placebo	female	39.39	1.403174141	1.384419141	2.644022921	0.80561663	2.24374709	0.816170957	1.965137407	0.725725801	2.23974068	2.965817992	2.037224764	2.132586472	-2.501931833	-1.160400901	2.98043378	1.935430949	-3.159841512	-4.269904219	-4.126017741	1.881626618	1.15190776	1.717435251	2.706247009	3.047236688	3.3703488	2.54123634	0.308807625	1.357588977	1.601670678	2.109686531	2.795902114	1.393445175	1.701285486	2.55417224	1.199303105	0.050116187	-4.739760108	-3.262235182	-4.463580841	-3.875631843	-5.175094232	-4.088808265	-1.289645299	-0.603684818	0.566769471
1103006	pre	MDMA	female	38.41	1.368960425	1.135248818	2.39685562	0.6529815	2.129663867	0.943106497	1.831883846	0.600875241	2.439075025	2.645422763	2.107332004	1.412144116	-2.295695533	-1.126672236	2.678597022	1.68281738	-3.245833984	-4.856611215	-4.145405982	1.589258796	0.975554175	1.684596279	2.146132288	2.186423435	3.205268278	1.899151791	0.466435493	1.815863707	1.52504073	2.6182245	1.471280973	1.476500824	1.651993414	3.708228408	1.40455568	1.067310266	-4.744227875	-3.473631165	-5.002036127	-3.706139344	-3.630906616	-4.012966173	-1.025033779	-0.376393395	0.721031527
1103006	post	MDMA	female	38.72	1.123643333	0.9075665	2.245044469	0.158959641	2.416180966	0.68735956	2.127630955	0.753013711	2.097150929	2.986747338	2.276911464	1.546426226	-2.250248241	-1.597546359	3.147764889	1.48359376	-3.68673405	-4.42183377	-4.086105585	2.0330837	1.684223834	1.828864164	2.294586726	2.553450062	2.991635544	1.525977936	0.674720483	1.285711618	1.448816814	1.928303322	1.539526734	1.554398175	1.229486118	1.857094688	1.552576565	0.309632431	-4.464423731	-3.669524371	-4.263996742	-3.699013409	-4.189947628	-4.081697159	-1.112465501	-0.267180242	1.01852628
1103007	pre	Placebo	female	27.53	0.8360026	0.643932384	2.490118033	-0.47487263	2.420257418	1.336245336	2.330221959	0.784943635	2.550261729	2.859037819	2.307186416	1.88090277	-2.199815144	-1.89962903	2.784798064	1.549870762	-3.304404584	-4.018738054	-3.998413831	1.777491794	1.059735547	2.071025441	2.046046428	2.994812918	3.344220145	4.603439468	0.377266459	2.104059721	1.006126182	1.427608894	1.660202371	1.671540054	0.039784968	2.536947667	1.874978231	0.010307628	-4.503757452	-3.728758447	-4.401349735	-3.763064697	-4.111218071	-4.35371243	-0.854301816	-0.091372539	1.308618233
1103007	post	Placebo	female	27.84	1.280648717	1.119962067	2.218862471	0.538438843	1.987258737	0.879430475	1.92395001	0.84238047	2.305744491	2.603781442	2.07527174	1.606943334	-1.894868495	-1.267276954	3.280549044	1.532563914	-3.509453786	-4.136584413	-3.57037809	2.399138463	1.235986446	1.670200362	2.588198011	2.557329807	3.037106626	2.279387364	0.783598675	1.289566258	1.48521283	2.080088225	1.696967951	1.358378506	1.182922223	2.640925135	1.690785061	-0.383364522	-4.488939926	-3.219647254	-4.730375329	-3.800740329	-3.447448324	-4.590850626	-1.219722896	-0.336112352	0.64844084
1103009	pre	MDMA	female	29.77	1.360063913	0.927918233	2.194567547	0.60464147	1.926853219	0.989257819	2.011306219	0.844229964	3.199088429	2.842623132	2.37578696	1.191138981	-1.631488645	-1.260210174	2.856834649	1.594795532	-4.035153082	-4.348550318	-4.248790874	2.151327401	0.593965116	1.585179969	2.972219606	2.577845263	3.628751215	2.04150616	0.799916387	1.728319531	1.264886237	2.111367782	1.998354364	1.526488144	1.829171396	3.126670359	1.526600141	0.290417359	-4.213104783	-3.153426011	-4.165121717	-3.707658772	-4.467647725	-4.533253743	-1.209810724	-0.467000455	1.242763835
1104001	pre	Placebo	female	42.99	0.526860087	0.148333286	2.258257634	-0.305365972	1.887661705	1.005780808	2.455835603	0.610082788	1.871832129	2.754412429	2.220684381	1.73815	-1.698167844	-1.349889424	2.443535486	1.131149848	-3.029788152	-4.513831423	-4.317847137	2.033526851	0.677182823	1.706046996	2.850054878	2.324147357	3.63192943	2.009919092	0.167374871	2.116220433	1.025788364	1.103145166	2.054012794	1.811556336	0.376236187	1.393233789	2.14297959	0.444744333	-4.847546317	-3.282768539	-5.512765816	-4.133053148	-3.627542215	-4.152081421	-0.852829407	-0.29223985	1.355584534
1104002	pre	MDMA	male	26.67	0.982990551	0.764303727	2.162333596	0.068327728	2.735447522	1.134873349	2.449630461	0.781039238	1.976363766	3.038471703	2.316523301	2.446319243	-1.631501993	-1.468450605	1.629052922	1.576071096	-2.897197729	-4.129310388	-4.226124243	1.660357715	0.349895514	1.827336196	2.160772864	2.275959122	3.404459095	1.826490793	0.975257172	1.978216724	1.23173828	1.77769615	1.85254605	1.695078956	1.597050649	2.030187658	1.955031821	-0.355624366	-4.395109383	-3.59418009	-4.172402922	-3.682837174	-5.291818737	-3.996224112	-1.034708895	-0.225382587	0.464381849
1104002	post	MDMA	male	27.06	1.182219216	0.868146826	2.684326035	0.495167585	2.078177907	1.052600808	1.770722534	0.607053158	2.525871301	2.550514634	1.984850111	1.61613154	-1.331623407	-1.242175817	1.989119124	1.479512018	-3.195331674	-4.200150408	-4.144580937	1.997752879	1.295387047	1.921471121	2.704279147	2.858299598	3.008928909	1.392282517	0.132158082	1.504734075	1.20958764	2.920031695	2.221268769	1.800512971	0.826950832	2.315273988	1.474362395	-0.431361597	-4.449216964	-3.725693812	-4.754267704	-3.626916327	-3.827615893	-4.704241	-1.208838732	-0.68242494	0.576502245
1104006	pre	MDMA	male	50.38	1.410807242	0.645669719	2.912236079	0.284459292	2.30814756	0.891027972	1.846679437	0.873636529	2.212436385	2.588445259	2.017063059	1.546911534	-1.303584954	-1.083787241	1.860383182	1.706244915	-3.189080184	-3.987595497	-3.648772916	2.653797756	0.978207578	1.625679909	2.453403154	2.584323603	3.140014515	1.364692275	0.901279927	1.755358871	0.96758949	1.632225255	1.678907731	1.866762828	0.891218913	2.665734939	1.505430858	-0.187388818	-4.337314879	-3.647733673	-4.561526343	-3.788708064	-4.106510233	-4.073920628	-1.315098616	-0.653632104	0.442571243
1104006	post	MDMA	male	50.64	1.351959895	0.653505427	2.379695302	0.677523445	2.032740756	0.904328011	2.151793006	0.661533833	1.237783508	2.717519004	1.975458163	1.948866509	-1.189595906	-0.806883001	1.753856957	1.314255738	-3.378532472	-3.932242545	-4.021986535	2.301115555	1.061509963	1.533297067	3.1257306	2.896081221	2.879973961	2.551505287	0.371942869	1.305846444	1.169142577	1.618327063	1.874085099	1.385947478	1.335901235	2.446814263	1.399300512	-0.01647969	-4.167293956	-3.290956708	-4.79229681	-3.837186251	-2.701536729	-3.914211727	-1.051495563	-0.598137649	0.395426098
1104007	pre	MDMA	female	30.74	1.481147972	1.262692588	2.515879234	0.973022737	2.059127454	0.291817912	1.662152621	0.287679685	2.665053289	2.766164012	2.131997806	1.796038573	-1.563946671	-0.430097423	2.613550215	1.80525399	-3.614931965	-4.38182805	-4.24438912	1.824386716	1.258812657	1.655268248	2.567191694	2.770596556	3.108158539	1.928214478	0.695367435	1.28127168	1.719418412	1.866849816	2.137436513	1.509296272	1.651666898	2.120851345	1.094571938	0.039067656	-4.554338322	-3.26907636	-4.006603521	-3.767087084	-5.466250939	-5.071346161	-1.05266459	-0.386960027	0.832345483
1104007	post	MDMA	female	31.07	1.381393796	1.372533133	2.979483814	0.946723482	2.282344237	0.489593715	1.882655244	0.37378662	2.65571423	3.169873585	1.916780575	1.605933186	-1.417881551	-0.557120993	3.029460972	1.997780075	-3.525857367	-4.274909384	-4.099860794	2.357446038	0.932134031	1.608661211	2.974497044	2.834975977	3.206822941	1.895933547	1.151936926	1.73715618	1.396271829	2.104001451	2.33650548	1.393059985	1.804963846	2.631373808	1.42950228	0.021497577	-4.502439891	-3.364009177	-3.513307317	-3.683978423	-3.372811286	-4.55586332	-1.249037102	-0.302481171	0.708156415
1104008	pre	Placebo	female	37.75	1.301039684	0.824295273	2.831527093	0.398537575	2.001534158	0.974621512	2.047604964	0.779833262	2.298798887	2.970072645	2.328761216	1.783933652	-1.146007959	-1.295985256	2.254728915	1.374312541	-3.262882118	-4.397675054	-4.18661222	2.112142062	1.119315712	1.826359157	2.693355896	2.572481684	2.948791687	2.530404627	1.256771298	1.727296541	1.418517758	2.053655991	2.027526797	1.700282885	1.543834953	2.022025756	1.940228418	0.161798526	-4.45063126	-3.47349749	-4.778674359	-3.787690316	-3.324485313	-4.05147134	-1.19461291	-0.348312907	0.715596513
1104008	post	Placebo	female	37.81	1.237909559	0.90005312	2.605131923	0.496604589	2.099574083	0.648488518	1.819109589	0.604335671	2.25277828	2.471974085	2.583289034	1.791938195	-0.800206978	-1.492588632	2.793882178	1.345153525	-3.982301355	-3.848170364	-3.95871456	1.671319855	0.382118111	1.780665592	1.028303633	3.234887254	2.790593789	1.809188468	0.433927503	1.879308734	1.153432848	0.80424718	1.969856162	1.79625967	1.603184161	1.741459715	1.371738967	-0.469597964	-4.563690034	-3.707505772	-5.771196378	-4.02458693	-3.719088948	-3.916301787	-0.978793664	-0.474263025	0.62076204
1105003	pre	Placebo	female	20.98	1.045764892	0.712638511	2.211674956	0.206117287	2.130042141	1.297833785	2.853105724	0.84003285	1.949599635	2.945953564	2.11171148	1.694806325	-2.217684874	-1.615708964	2.435011217	1.432865314	-3.387754482	-4.831641314	-3.946961034	2.416910738	1.77632869	1.999585563	2.3439921	2.852901976	3.403482517	2.4113686	1.209111667	1.964314044	1.445638842	1.664308332	1.921821144	1.950933732	1.068019794	2.193000273	1.513354326	0.537745241	-4.981232605	-3.879744265	-5.092577288	-3.622911012	-4.681552375	-4.541832595	-0.896968396	0.055841529	1.002369792
1105003	post	Placebo	female	21.28	1.023905765	0.917400913	2.45826336	0.403300149	2.411246995	1.199228188	2.796021142	0.940446733	2.171249282	2.699710025	2.075208816	1.881087272	-2.296128814	-1.419478183	2.448706621	1.348910776	-3.345300661	-4.57928647	-4.469965803	1.976534326	1.974355331	1.766334508	1.929491627	2.744559742	3.266841915	2.205567148	0.590796716	1.962497669	1.475593316	2.086337596	2.018661278	1.612663096	1.162104992	2.70693678	1.162048757	0.488290957	-4.210527484	-3.079751184	-4.208836008	-3.681490173	-3.817665539	-4.023433246	-1.170387937	-0.372070016	0.837375852
1105004	pre	Placebo	female	46.64	1.522094004	0.797746593	2.576333152	0.327582071	2.188807201	1.036728674	1.912794761	0.723458437	1.992124282	2.080739981	2.5276742	1.799209413	-1.584252543	-0.971957005	2.200953345	1.647009142	-3.1699604	-4.183810865	-4.064017291	2.103416266	0.92755837	1.715164194	2.912827542	3.048321906	3.325179569	1.443908226	-0.049692003	1.840193825	1.428538212	2.834131958	1.351316739	1.549540821	1.03092892	2.233474762	1.829411053	0.102868565	-4.768103942	-3.194017629	-4.935948143	-3.791264276	-4.123692624	-4.516607815	-1.13876637	-0.562885954	0.655355434
1105004	post	Placebo	female	46.96	1.643386299	1.264531507	2.653370863	1.034049101	1.676360616	0.897059901	2.121100425	0.777621074	2.113113686	2.285677842	2.226170274	2.112534708	-1.303835804	-1.011330967	2.805021846	1.695483125	-3.586733648	-3.980920447	-4.407948049	2.190996991	1.006023246	1.867269897	2.653930834	2.215555635	2.866100463	1.394941488	1.111244017	1.576120964	1.623562097	2.347826384	2.642302337	1.588270677	1.412499753	2.736393706	1.46713801	0.545678096	-4.89233016	-3.554214478	-5.30763411	-3.733085615	-4.49220726	-4.149237772	-1.297920495	-0.675877204	0.570642382
1105005	pre	MDMA	male	53.7	1.408532076	1.240186959	2.569455473	0.934249426	1.532142924	1.149523548	2.388068245	0.708013164	2.44636871	1.854897232	2.244492824	0.635955839	-1.391493732	-1.189839209	2.053146509	1.71840639	-2.975398445	-3.580958499	-3.524035558	2.118502054	1.255014665	1.52949907	2.080733021	2.873224794	3.165395595	2.078300641	0.364285238	1.846400423	1.622696921	2.944490433	1.583816991	1.771640034	0.574482556	2.040040168	1.278590056	-0.69138175	-4.812742092	-3.877309685	-4.447893497	-3.650125377	-3.460454473	-4.631339031	-1.425347066	-0.960750869	0.49679448
1105005	post	MDMA	male	54.09	1.520692295	1.197580029	2.562391889	0.9727045	1.934920158	1.111436068	2.270512176	0.775124139	2.338342109	3.309432028	2.431385354	2.114485546	-2.086132394	-1.517755004	2.34734385	1.526822896	-2.868909718	-4.616660669	-4.562792951	1.825244857	0.865074608	1.634956018	2.443835656	2.645367075	2.953107948	1.665954301	0.706701425	1.421267831	1.362692489	1.968990546	2.027960957	1.480376996	1.73237993	2.462679254	1.705409853	-0.825727205	-5.127946407	-3.3356859	-4.480314637	-3.701729622	-4.15415147	-4.499032915	-1.38947066	-1.004170346	0.074702839
1105010	pre	Placebo	female	27.87	1.093593569	0.83906658	2.3128535	0.76495297	1.892829263	1.013520701	2.11483009	0.562938997	2.634399466	2.639400508	2.04396838	1.645414502	-1.748647963	-1.578662943	3.10395193	1.785062867	-2.963830883	-4.944625075	-4.189461999	2.214830307	0.710852311	1.874840557	2.031433898	2.846384457	3.12128312	1.434306565	0.597567972	1.524216785	1.495313619	2.450878377	2.169271348	1.579610059	1.391081479	2.329701844	1.820241336	-0.128458871	-4.552339717	-3.217322047	-4.549449413	-4.047641075	-4.290138525	-4.408399644	-1.362748424	-0.326218781	0.722945474
1106005	pre	MDMA	female	54.14	1.335454691	0.875496014	2.758752195	0.820111829	1.743918243	0.989825893	2.264316612	0.648894096	2.605244005	2.922084742	2.053128426	1.676365326	-1.805355017	-1.430129002	2.979856705	1.682450877	-3.370277485	-4.422900764	-4.362843207	2.079985568	0.504038482	1.748203219	2.827930474	2.670545013	3.0676268	2.4272202	0.876422127	1.442158326	1.547583178	2.344882668	2.108043455	1.659428383	1.743893807	2.53724674	1.337919834	0.282179787	-4.633712184	-3.437056027	-4.504897538	-3.670505367	-4.870491046	-4.089355055	-1.485966372	-0.851882964	0.887104696
1106005	post	MDMA	female	54.51	1.317485386	0.814006884	2.492968808	0.465743692	1.952454355	0.951764989	2.381706804	0.651627917	2.452450295	3.047399213	2.091076756	1.296812996	-2.022348213	-1.462740862	2.952055665	1.57207648	-3.597247606	-4.762280476	-5.013854104	2.178750962	0.678677373	2.065676303	2.216735132	2.733150421	3.429803556	1.853103111	0.827393882	1.683932323	1.503904233	2.400871492	2.593557981	1.378273857	1.14653512	2.052698936	1.455710324	-0.016367992	-4.17614627	-3.301139703	-4.376442909	-3.760286684	-3.98516108	-4.307884077	-1.472706457	-0.784909285	0.675538486
1106007	pre	Placebo	female	58.65	1.706136178	1.57072057	2.858303707	0.677649813	1.805287665	0.974566681	2.400034363	0.573886423	2.367565399	2.486266122	2.139325642	2.433229534	-2.452940463	-1.190434644	2.829535613	1.930713846	-3.349986834	-4.554578512	-4.090182273	2.568563574	1.343444832	1.763236933	2.622220857	2.577680061	3.206637648	1.850652131	1.20391071	1.76871319	1.578022544	2.730794691	2.417897876	1.434255686	1.336804797	3.418862383	1.990872589	-0.218349965	-4.665104303	-3.937836801	-5.449701818	-3.830310699	-5.151240245	-4.068321246	-1.330170037	-0.548516325	0.58459834
1106010	pre	MDMA	male	68.56	1.418607311	1.227670368	2.387398097	0.351404098	1.911781945	0.535258481	2.068591568	0.667086461	2.5452405	2.728832328	2.696837054	1.434272173	-2.4152963	-1.398883468	1.986482827	1.551800848	-3.762411573	-4.245172374	-4.699796712	2.708393261	1.376872259	1.865463797	2.555560532	2.242173712	3.401167111	1.853343056	0.281740717	1.611280478	1.231916889	2.815587616	2.422059291	1.560912417	1.170281858	1.952893465	1.338990411	-0.120150722	-4.293281132	-3.51656385	-4.799387199	-3.552299017	-3.664748286	-4.440503625	-1.247229145	-0.882888197	0.584143267
1107001	pre	MDMA	female	48.79	1.225063384	0.783189115	2.529171422	0.49896433	1.526757442	1.167209092	2.753328386	0.98706649	2.059599842	2.695603358	2.29143282	1.057548072	-1.837227946	-1.229632494	2.546172981	1.5267009	-3.873334636	-4.614908711	-4.565047843	1.896541113	0.671464783	1.602052733	2.079164048	2.729083949	3.138955646	1.401879454	1.492741104	1.696001346	1.199774932	1.996522214	1.712543621	1.18805241	1.320453502	1.862656338	1.731841767	0.125416352	-4.476638164	-3.339514088	-5.302990919	-3.392514371	-3.984619029	-4.701919187	-1.000890786	-0.458209367	0.992897377
1107001	post	MDMA	female	49.05	1.241480499	1.208852754	3.183608417	0.632449838	2.153250489	0.909369204	2.387461912	0.945194801	2.756095219	2.823817818	2.248271782	2.029154808	-1.942405024	-1.357055609	3.052138588	1.775003024	-3.715718172	-4.577917007	-4.415505821	1.521561653	1.234818209	2.005175206	2.322205254	2.660956136	3.282115558	1.761602246	0.983743166	1.983593216	1.349344592	1.549021288	2.317758297	1.765051286	1.000118659	2.496163968	1.758817767	0.196278367	-4.178921467	-3.212349024	-4.64744155	-3.697489236	-4.457107687	-4.15137569	-1.182145863	-0.69256643	0.672946811
[truncated: 13 more columns]
