# Supplementary material for: Pilot study suggests DNA methylation of the glucocorticoid receptor gene (NR3C1) is associated with MDMA-assisted therapy treatment response for severe PTSD
Source: Front Psychiatry. 2023 Feb 6;14:959590. doi: 10.3389/fpsyt.2023.959590 (PMC9939628; doi:10.3389/fpsyt.2023.959590)
Supplement: Supplementary file 3 [file Data_Sheet_3.CSV]

NR3C1
	timepoint	group	sex	CollectionAge	cg21177852	cg15374100	cg15740681	cg23273257	cg26081259	cg13514002	cg24801588	cg00407401	cg19457823	cg12741214	cg04457787	cg20728768	cg25708981	cg19645279	cg19176661	cg07715663	cg24052866	cg22233604	cg03857453	cg15115787	cg12888360	cg08695103	cg14621978	cg18484679	cg16586394	cg25535999	cg03746860	cg20598211	cg05483455	cg16594263	cg16535116	cg05900547	cg19432243	cg19820298	cg27107893	cg06613263	cg17342132	cg07742588	cg00294552	cg16219186	cg08845721	cg12969488	cg07733851	cg18998365	cg27122725
1101001	pre	MDMA	female	42.59	1.55648468	1.105441399	2.645914624	3.171830324	2.761715153	2.122280903	1.53720319	2.136877297	0.901356465	2.596552829	2.950716745	-2.542111659	2.400420403	-0.108486983	2.290148714	1.207738939	-0.163614596	2.326134841	1.437813623	-4.164871196	-2.016783457	-0.334321946	-0.398842569	2.033782426	2.486310413	1.959597916	2.141980812	1.621000155	2.831532552	2.260487073	0.791195554	0.735914861	0.288203716	0.357876574	0.727212018	0.7888097	0.639487509	-0.298231142	-0.078067539	0.178826968	0.088149856	-0.102222135	-1.546337264	-0.916387333	-1.912573773
1101001	post	MDMA	female	42.92	0.843216652	1.864312472	2.017684408	3.24776518	3.432886203	2.670440285	2.143291466	1.999312679	1.725231792	2.55662077	2.421965766	-2.811859249	2.132180437	0.091026901	2.169549946	1.723868466	0.435028422	1.852882547	0.569170811	-4.585088132	-1.817522247	-1.101492826	1.063439824	1.372224054	2.695253799	2.536727617	2.482622899	2.150517439	3.574107539	2.888457709	1.621711498	0.763418881	2.612786247	1.289955705	1.231982782	1.520808151	1.697174422	0.634284751	0.734471707	0.923255693	1.257171777	0.435653332	-1.639166265	-0.208817015	-2.102706391
1101002	pre	Placebo	male	44.46	1.064072839	1.719958392	1.892588618	3.074448111	2.595047739	2.336537075	2.447179173	2.281021072	1.951759096	2.73846141	2.345749178	-2.70227834	2.524218473	0.455041977	2.462772677	2.122143286	0.135168625	1.248944493	0.114026942	-4.454286992	-1.592376268	-0.835528676	1.442498488	1.641711379	2.395727372	2.485888235	2.399163159	2.39136062	2.903825932	2.419740997	0.871090025	1.554925515	1.438742743	1.751323266	1.403772027	1.174207916	2.191004875	1.257203753	3.063329119	1.430252095	1.886187332	0.947571139	-1.340120886	-0.320600512	-2.32391672
1101002	post	Placebo	male	44.77	1.664392032	1.016238518	2.486413083	2.936561135	2.965800252	2.701981085	1.569184829	2.384108114	1.023002043	2.776607984	2.60578603	-2.921572625	1.512188109	0.013085199	2.324083456	1.151941227	-0.373186908	2.300702792	1.467717702	-4.834386566	-2.198316694	-0.495717284	-0.257650716	2.988170323	2.257465501	2.246283935	2.283544796	1.776458401	3.178761677	2.414937169	2.174980833	1.428653028	0.849565193	0.909073559	0.850329581	0.469140564	0.642535036	0.121054406	0.43424601	0.258674649	0.038554494	-0.370991626	-1.818873614	-1.198594126	-2.901333776
1101003	pre	Placebo	male	35.34	0.924789614	1.014233713	1.985270494	2.589520017	2.820306091	2.017401543	2.237631133	2.090219418	1.704885914	3.462038835	2.60564056	-2.434561044	1.596459458	0.578606163	2.699296395	1.912479827	0.440220103	1.296439658	0.575167464	-3.787277836	-1.692552835	-1.109524488	1.877549697	1.838754978	2.223828425	2.516764165	2.643820854	2.191022625	2.822384864	2.737781845	1.011359083	0.918479041	1.027782704	1.84228405	2.147747466	1.546820136	2.245668457	0.834801083	1.5040641	2.465055895	2.17555935	1.073361462	-1.342890489	-0.194885983	-1.287445945
1101003	post	Placebo	male	35.73	1.309711969	1.642434724	2.038898725	3.467795538	2.299616078	2.219261002	1.804287984	1.847646206	1.371088195	3.022093771	2.877048355	-2.527321163	2.115975329	0.581319013	2.361316004	1.883390119	0.446385021	1.295260515	0.79191558	-4.40047797	-1.494303623	-0.797118837	1.291176601	2.462545165	2.34617229	1.975805153	2.247607833	2.127880992	3.090901726	3.015207751	1.012129594	0.828947665	0.728501671	1.700428395	1.886878726	1.616960011	2.028206784	0.81102094	1.772783647	1.316731096	1.494935284	0.937397849	-1.405151911	-0.338620779	-4.093768098
1101005	pre	MDMA	male	70.18	0.881273109	1.121091887	1.881320446	3.424801022	2.636114738	1.966126556	2.112607153	2.514520334	1.314263016	3.012054386	2.810509328	-2.784969727	1.691452973	0.563661949	1.99408021	2.041603739	0.649788294	1.482521933	0.15857518	-3.523592749	-2.13855806	-1.053139534	1.146430994	3.885188881	2.486798522	1.871063436	2.136345646	1.500247124	3.356842518	2.632038824	0.893244899	1.103565444	1.02439702	0.966687927	1.82304694	1.318118774	1.329615255	0.619282665	1.641809322	1.022513615	0.969976696	0.057748303	-1.919005551	-0.878132162	-2.410640067
1101005	post	MDMA	male	70.46	1.043682042	1.66496011	2.172035586	3.25535286	2.756085419	2.241194801	1.93022215	1.831560101	1.422648127	2.27089313	2.078859991	-3.073032516	1.272921003	0.470205984	2.289267245	1.919949013	0.671688213	1.384938816	0.186913043	-3.65551996	-1.712161435	-1.253437301	1.429698558	1.913670723	2.54867046	1.908748946	2.100480894	2.556885703	2.900353353	2.552152423	1.083974114	1.376917856	1.46242187	1.235940675	1.836591798	1.630596097	1.60127576	1.617178494	1.670245464	0.938807588	1.29979248	0.437024741	-2.022782685	-0.843848468	-2.748796217
1102001	pre	Placebo	female	37.31	1.078082041	1.677775494	2.357762694	3.40069066	2.734041211	2.175265325	2.483770302	1.793284223	1.509736863	2.467140958	2.508520088	-2.718168368	2.201140591	0.312875077	1.917738798	1.885458352	0.177126314	1.65058892	0.700500705	-4.285004784	-1.762007714	-0.879046274	1.162514142	1.758215697	2.473720892	2.357976482	2.325678742	1.912501249	2.6637172	2.339246758	1.08569272	1.429845224	1.162936981	1.566756552	1.298966388	1.339468337	1.491323711	1.403626484	1.345579016	1.0011825	1.775266277	0.656842024	-1.319088439	-0.642062032	-3.362842197
1102002	pre	MDMA	male	34.66	1.053737313	1.905491266	1.931525115	3.108617263	2.976431423	1.925960915	1.316634116	2.23803936	1.562331265	1.802651653	2.055090806	-2.383686138	0.654142388	0.339980655	2.462841266	1.810243385	0.503430783	1.657831535	0.529170821	-3.575703347	-1.602546324	-0.687013215	0.654647508	0.952616043	2.347230508	2.02978857	1.361363442	1.952654108	2.333786254	2.393459905	0.128472255	0.687783749	1.121701256	1.396969655	1.527661557	1.489911376	1.64657016	0.455784443	0.863104811	1.223603361	1.036102521	0.520067437	-1.352965763	-0.685520351	-2.517472069
1102002	post	MDMA	male	34.97	1.204787264	1.488782486	2.711239238	3.234211463	2.100081897	2.038699989	1.71233901	1.389060764	1.811907595	2.321348228	3.069877962	-2.925729858	1.408316749	0.331655473	2.073966715	1.500283873	0.672084656	1.229116279	0.969546587	-4.064480629	-1.924311745	-0.709655957	1.390388675	2.549419503	2.270862231	2.455456557	2.287741433	1.891606631	3.13621767	2.56814763	1.083724013	0.587977848	0.752767854	0.918294241	1.972168268	1.470845875	1.90029043	0.774269589	1.542177382	1.605577944	1.586415352	1.110696961	-0.971369694	0.099043227	-2.026199145
1102003	pre	MDMA	female	55.35	1.322890829	1.853096798	2.384388323	2.989735583	2.262521332	2.063171732	1.632700498	1.724579276	1.779190536	2.440360002	2.240379163	-2.634188362	1.734179604	0.532658603	1.873546603	2.182920091	0.708128735	1.469859546	0.304138026	-3.784816083	-1.599761836	-0.808786924	1.339611229	1.335206219	2.587034066	2.882037043	2.787908013	1.976066654	3.026854686	2.723241035	1.839880356	1.063137855	1.064036875	1.192592623	1.36486377	1.198868122	2.042604055	0.669557036	1.937160172	0.768419586	1.556782533	0.742574842	-1.875561595	-0.753649859	-2.178736227
1102003	post	MDMA	female	55.66	1.169955861	1.878082003	2.01094183	3.287885721	2.441929988	2.561366379	2.127230754	2.819933112	1.855938835	2.824369817	2.476071473	-3.030144992	1.997799436	0.269307164	2.115586618	2.328871402	0.639113974	1.650378551	0.586055788	-3.836759349	-1.281674858	-1.077411738	1.286515839	5.214926971	2.296991583	2.163903284	2.254045486	2.161029369	3.094358065	2.785188812	1.567851389	1.593247817	0.641663852	1.43176467	1.352431328	1.259433037	1.688546457	0.776841273	1.481264683	1.46787504	1.282809205	0.528051958	-1.478579158	-0.696515169	-2.810958782
1102006	pre	MDMA	female	24.95	1.277080812	2.09251134	2.300113175	3.026672621	2.914227208	1.973065036	2.061216027	2.846408415	2.708816447	2.291096133	2.500210283	-2.629016816	1.575992063	0.018685198	2.197829996	2.247179064	0.338375156	1.369729265	0.179502842	-4.109869423	-1.703958049	-1.367725256	1.972232385	2.750417598	2.119151294	2.161522532	2.747009547	2.53217085	3.099133884	2.391148835	1.043363882	1.67176895	1.751739062	2.196976377	2.049080548	1.475863887	2.074320563	2.290861793	1.952070445	2.010398293	2.003156284	0.924468326	-1.673894597	-0.410956361	-3.378062867
1102006	post	MDMA	female	25.31	0.976331855	1.27565746	2.101788499	3.246839005	2.723538064	2.098608032	1.958964131	2.182292843	1.766856774	2.376591105	2.422992465	-2.798545974	1.799176425	-0.096614581	2.380455375	2.174131224	0.50464692	1.399022301	0.25269361	-3.930623216	-1.69253423	-1.369239411	1.357289078	2.151338776	2.420118518	2.416484043	2.322861576	2.110574551	3.044527784	2.788697924	1.351066765	1.370404947	0.993397972	2.115355993	1.872734232	1.361552334	2.148151644	1.51131241	2.40652567	1.699244641	1.763410835	0.756861979	-1.475406284	-0.582818156	-2.443186958
1102007	pre	MDMA	male	47.35	0.799687042	0.544522293	2.209354915	3.186748198	2.202820924	2.028985064	2.051881381	2.008351512	1.532167209	2.163501533	2.083703087	-2.360880665	2.087214392	-0.0828839	2.152746156	1.834339096	0.653179015	-0.212336001	0.56135082	-2.733812475	-1.996108234	-0.784610775	1.790763965	2.083736188	1.995946947	2.129449086	2.281353647	2.709051903	4.032786045	2.365783366	0.888536575	0.847933117	0.288591269	0.94643189	1.801850398	1.240546655	2.025045818	0.515150149	0.797874282	1.839984836	1.750345078	0.760188117	-0.869513209	-0.608953413	-2.304875621
1102007	post	MDMA	male	47.66	0.962707002	2.086366109	2.106557129	2.781940679	2.683338369	2.357565891	2.187979142	1.998375112	1.441963347	2.52112485	2.306181388	-2.740292479	2.108673777	-0.310178177	2.188739174	2.040465597	0.681124884	-0.46598657	0.354994958	-3.475529313	-1.71275723	-1.11164363	1.463910199	2.003266883	2.406187231	2.155486623	1.989958852	2.091653995	2.656678459	2.583092159	1.112396259	0.97378827	1.423771027	1.251193384	0.951095911	1.254752961	1.724376669	2.024938711	1.885379526	1.133665585	1.655295473	0.754745868	-1.407131047	-0.32344756	-3.374191137
1102009	pre	Placebo	female	62.94	1.422523417	1.40881186	2.160250982	3.166534668	2.829031694	2.368318724	2.693091364	1.98633523	1.150482285	1.747502848	2.282694544	-2.272942292	0.624206428	-0.148287621	1.7587862	1.329695957	0.431890597	1.539768007	0.907162869	-3.816606948	-0.814662972	-1.068062896	0.997261158	2.228938874	2.22479715	2.943763644	2.441104113	2.611672712	3.713013533	2.499593274	1.045395894	0.990857003	0.65052572	1.537115212	-0.23282436	1.21338938	1.624567528	0.42131339	1.209512136	1.142514584	1.498058663	0.783522186	-2.159377188	-0.970454823	-2.922591033
1102011	pre	Placebo	female	31.87	1.310603563	1.545886551	2.032217472	3.112154973	2.888498258	2.439767	1.685062427	2.546531863	1.425884577	2.689810222	2.477160585	-2.606406566	2.124619195	0.010634279	2.054933241	1.557324973	0.533774649	1.748876922	0.855645878	-4.382372806	-1.981539077	-0.927494083	1.220287277	2.077344584	2.379536425	2.031759895	2.002147496	2.117120821	3.146077903	2.610865699	1.280261512	1.693974015	1.450174907	1.192833309	1.131089154	1.302083733	1.395529042	0.499066835	0.834093631	0.760536782	1.021589842	0.218305399	-1.630524575	-0.626398354	-2.87981469
1102013	pre	Placebo	female	46.72	1.049519968	1.564685017	1.87348028	2.923467666	2.321261123	2.147620125	2.00218535	2.19774053	1.88266035	2.95267995	2.537460184	-2.612059381	2.277642493	-0.149926913	2.337032461	2.625642653	0.658191536	1.345913588	0.412542627	-4.55268361	-1.836415376	-1.074255333	1.844810246	2.2237413	2.500962697	2.256097833	2.150900376	2.603080518	2.832809066	2.552896635	0.738071685	1.287035128	1.913495108	1.44788719	2.303378267	1.339018124	2.383926514	1.203437536	1.83045835	1.823437035	1.968836045	1.018713338	-1.47177756	-0.61667414	-2.907958419
1102016	pre	MDMA	male	42.49	1.163478906	1.716572156	2.082961883	3.559549458	2.430723338	2.070318871	1.47909635	2.750781117	0.637427209	2.886565466	2.477878345	-2.816802529	1.849431099	0.550708315	2.58320426	1.690266	0.261617037	1.868286062	0.857259185	-4.173262152	-1.229569331	-0.482688461	0.603857609	1.866508941	2.616891238	2.153635485	2.116675286	1.532447499	2.490097552	2.590069829	0.90569711	0.974353994	0.634699715	0.591316548	1.392868005	0.851791996	0.887497032	0.346723856	0.86755096	0.64743614	0.45797107	0.042668021	-1.709602961	-0.480525331	-1.622808007
1102016	post	MDMA	male	42.77	1.039811903	1.290337844	1.895698294	2.928353066	2.452878942	2.128334573	1.668296304	1.974409731	0.841162903	2.447087176	2.659009143	-2.750969951	1.405032265	0.056034223	2.403683735	1.925041539	1.092417746	1.319685126	0.420111694	-4.103155474	-1.727712531	-0.543487007	0.650217793	2.718810706	2.679200097	1.905602891	1.685261263	1.734537848	3.544238233	2.60945988	2.034689421	0.811536852	0.905633376	1.106802033	0.955895473	1.343593731	1.7743711	0.449760875	1.383122439	1.039375575	0.854875372	0.347646949	-1.903649905	-1.111523919	-2.05677575
1103001	pre	Placebo	female	24.27	1.106282094	1.679935523	1.785532397	2.926023315	2.725293526	1.892181103	2.406205646	2.1446312	2.111500356	2.914617557	2.790735177	-2.242202744	1.761282142	-0.048558878	2.17740795	2.316490981	0.916106644	1.427384813	0.413919522	-4.309387237	-1.820711899	-1.117572259	2.027538706	2.186867646	2.470863721	2.011438427	2.242899758	2.325586427	3.015495589	2.613275222	1.332136861	1.422619367	1.329523465	1.410144174	1.578954032	1.426717137	2.104998517	1.003004478	2.023754986	1.703890292	1.898338931	1.11941578	-1.432571109	-0.156293701	-2.544851821
1103001	post	Placebo	female	24.58	1.464058065	1.837489185	2.078596336	3.121692525	1.851425277	1.696552649	2.079253304	2.38882286	2.103555517	2.439288616	2.179546643	-2.036680011	2.249880154	0.219287312	2.043465941	2.103359432	0.888895339	1.355398017	0.522491608	-4.26495442	-0.361932765	-1.096157952	1.65948274	2.917122808	1.994283131	2.728091131	2.522794497	2.376234435	2.643832951	2.316027645	1.004442251	1.157818682	1.396198136	0.90653886	1.113272621	1.426533761	2.361191224	0.962236885	0.517100754	1.77687736	2.09806105	1.328370039	-1.148334141	-0.179156149	-3.213228155
1103003	pre	MDMA	male	39.33	1.468150921	1.570090754	2.565587568	3.454065406	2.645238078	2.052409241	1.910601905	1.988829464	1.689956918	2.825821173	2.394788857	-2.938787698	1.467609745	-0.161638042	2.237669526	1.849299923	0.461958418	1.628987427	0.377350418	-4.121488543	-1.47004747	-0.954100676	1.375054831	2.087693973	2.395451711	2.404650152	2.389571966	2.175231228	2.702379063	2.856237015	1.64281972	0.705988471	2.171940684	1.315127076	0.5876428	1.231526442	2.060791955	0.63671281	1.865012846	1.544606773	2.008431669	0.955183913	-1.497608816	-0.222953818	-3.221010189
1103003	post	MDMA	male	39.63	1.682583746	1.746134084	2.566457269	3.37422409	2.54196496	2.09648687	1.833674742	2.273227156	1.93256201	2.81220072	2.440742547	-2.710910769	1.339825489	-0.146609578	2.535109202	1.564866802	0.348239078	1.526700061	0.897084008	-3.873602271	-1.584796041	-0.921368482	0.735379383	1.851902367	2.458757346	2.317038459	2.437930406	2.237513452	2.62130426	2.502141964	2.023869963	1.041567977	1.456363905	2.587372643	0.742907736	1.641282125	1.752629079	-0.368928273	1.345905994	1.263275621	1.525510146	0.680092966	-1.570244829	-0.577655738	-2.486963412
1103004	pre	MDMA	male	33.53	1.463667603	0.997521081	2.506262623	3.225474724	2.931310373	2.406330173	1.909520104	2.204861842	1.355607444	3.159350163	2.260506077	-3.454248469	1.771611365	-0.148625634	1.676987556	1.569099945	0.339561907	1.966298968	1.359541093	-3.74769992	-2.060771388	-0.631057491	0.432724687	1.522181342	2.309588409	2.470324744	2.080523215	2.37240323	2.626224786	2.723327791	1.804194459	0.922393619	1.027646375	1.447424092	1.13165736	1.020687178	1.417631362	0.600892213	1.484139348	0.641767185	0.84516894	0.396478625	-1.733953083	-0.816625052	-2.205760515
1103004	post	MDMA	male	33.83	0.990920253	2.241034084	1.935227817	2.986013999	2.504481923	2.164598578	1.937836506	2.593282759	1.878712111	2.834546879	2.463465336	-2.647677901	1.77144311	-0.270821684	2.35590365	2.17916088	0.292653583	1.540496525	0.540482703	-3.894549272	-1.517082284	-1.095559171	1.568861951	1.604524087	2.866704236	2.41873711	2.208637749	2.507233356	3.034564247	2.503141453	1.514874282	1.477700133	0.821321653	1.764815731	1.926276177	1.323274928	2.105255503	1.840742591	2.207388258	1.741097384	2.147127813	0.877969919	-1.561940474	-0.423864707	-2.972289172
1103005	pre	Placebo	female	39.39	1.042082772	2.081148051	1.777828807	2.886043513	2.7282706	2.108754986	2.405119686	2.451772612	2.043259369	2.485020576	2.585262843	-2.438938749	2.026696545	-0.15971791	2.342350253	2.083693079	0.584788785	1.31552858	0.319592762	-3.746320473	-1.876857565	-1.02399003	2.084481229	1.948526745	2.367934093	2.448486451	1.699297308	2.10023707	3.29010868	2.642026261	1.383504415	1.846127753	1.419691041	2.44093593	1.440266058	1.033098811	2.585286845	1.644472954	2.13339941	1.680944711	1.785555085	1.074727285	-1.27693102	-0.448252221	-3.366258969
1103006	pre	MDMA	female	38.41	1.101907144	1.663154272	2.129483733	2.683169673	2.166573457	2.324059811	1.784893539	1.438131283	1.222786855	2.266222785	2.242628482	-2.290065689	3.375980181	-0.159082052	1.816670776	1.569853514	0.41104417	1.487422809	0.701380485	-3.519797525	-0.910664911	-0.854017856	1.545237935	2.069303459	2.824652832	2.332252367	1.996581394	1.931755254	2.763145359	2.769179044	1.359091116	1.306043879	0.731438754	1.392586703	0.504430498	1.275602855	1.87074227	0.699223828	1.810969861	1.368812827	1.680109738	0.800175954	-1.143391021	-0.441385252	-1.93073042
1103006	post	MDMA	female	38.72	1.13637274	1.358380081	2.28390383	3.029726076	2.642901616	2.069498941	2.09379943	2.533185041	1.474811053	2.387462529	2.167801029	-2.728403375	1.206668119	0.026532679	2.335699727	1.940819907	0.398936339	1.707908881	0.744996734	-3.909306286	-1.960226168	-0.789673657	1.113799143	2.269587361	2.278858779	2.20166997	1.975932861	2.028709167	3.527166667	2.471382638	1.266100932	0.814947655	0.961735429	1.406617959	1.700232842	1.328300945	1.624489384	1.162821628	1.802546188	1.159747552	1.314816138	0.648837724	-1.45269309	-0.417159906	-1.963658958
1103007	pre	Placebo	female	27.53	1.476572737	1.542646215	2.368717075	3.236265458	2.699704394	2.404289689	1.536140173	2.708994376	0.847946327	2.441143369	2.064711221	-2.49156234	2.311170675	-0.077621817	3.005188261	1.422367288	-0.234269894	2.397870248	1.068065028	-4.174260831	-1.446404536	-0.904493143	0.500151392	1.605639207	2.529691273	2.230280887	1.551744558	1.551099256	2.7369625	2.978803752	1.41150259	0.976428514	0.430995479	2.125274844	0.995190941	0.961172224	1.023623229	0.265755659	-0.208624237	0.349286678	0.684810002	0.024846532	-1.688642848	-0.52544929	-1.559519597
1103007	post	Placebo	female	27.84	1.213766401	1.729513556	1.957171598	3.196040665	2.421145022	2.182605955	1.566613674	2.360518014	2.613648544	2.328076374	2.750977636	-2.249404563	1.103076576	0.24867846	2.042127364	2.027779683	0.620793429	1.813304294	0.758919814	-4.254727006	-2.090074382	-1.21613269	1.186588022	1.901422628	2.482080158	1.753803938	1.924156596	2.231994338	3.907673857	2.581017289	1.251719632	1.00965182	0.93020524	2.535273233	1.637468466	1.799195427	1.983445848	0.574960232	1.219944063	1.731658284	1.986842939	0.920824403	-1.661403647	-0.362507685	-1.952826507
1103009	pre	MDMA	female	29.77	0.76034653	1.154090299	2.42322024	2.749281299	2.269561824	2.291377238	1.980645298	2.836347959	2.062549576	3.051297252	2.199166891	-2.585674602	2.650701402	-0.091454987	1.868497622	2.390461336	0.510278354	1.69978995	0.570834979	-4.828010284	-2.320815787	-1.618583292	1.546449862	2.013726576	2.810465492	2.188623743	2.320745819	2.230002256	2.970759595	2.328743801	0.865870717	2.090372822	1.291420326	1.857087455	1.795610082	1.063157394	2.371503057	1.060707866	1.562916467	2.084479733	1.755652809	0.832035519	-1.58086054	-0.037722809	-3.635985287
1104001	pre	Placebo	female	42.99	1.680237449	1.706359754	1.94304507	2.704957572	2.289589148	2.344917485	1.088887522	2.220331089	1.937392727	2.477755237	2.484031945	-2.627840471	1.080494717	0.178259768	2.887068885	1.137500642	-0.010612738	2.193703394	1.1384401	-4.111322387	-2.009001386	-0.905373101	0.457236439	1.768478136	2.52617746	2.022626512	2.527909326	1.649693274	2.687412389	2.736809678	1.609221282	1.5154214	1.600212599	1.993123979	1.091818093	0.827078793	0.858991586	0.49472943	0.823181446	0.014243663	0.598785319	-0.041117611	-2.082477743	-0.778498687	-1.635682258
1104002	pre	MDMA	male	26.67	0.933794733	1.900103658	2.457178841	3.098392075	2.589799599	2.271949624	1.935246748	2.835502214	1.620849957	2.547759709	2.366767106	-2.642983096	2.183569059	-0.09560763	2.318005766	2.021285132	0.321984937	1.929981994	0.661193573	-4.304767699	-1.363559172	-1.272770749	1.192333278	2.002107531	2.448425214	2.178751216	2.03614495	1.810395076	3.316405508	2.985387911	0.980607886	1.176581385	1.24417403	0.949102466	1.777198507	0.906157734	1.707314198	0.885207213	1.304697724	1.053286825	1.355612722	0.59473514	-1.630745693	-0.643178318	-2.603385677
1104002	post	MDMA	male	27.06	0.850272124	2.326281732	1.806766591	3.966798496	2.277874217	1.999414653	2.109179758	2.627341543	1.905766484	2.295277332	2.363981265	-3.276630835	2.034805003	0.091304252	1.655280818	1.848366688	0.708277005	1.537117573	0.248075951	-4.091954081	-1.874577155	-0.80032414	1.330422342	1.59402524	2.296308698	2.297699635	2.081610843	2.301966669	3.737387271	2.505837246	1.315096061	0.934100601	0.936945062	0.973978871	1.721282229	1.510637143	1.951819399	0.356618961	0.900038273	1.40429154	1.817698907	0.622170147	-1.395693956	-0.34756894	-3.129056526
1104006	pre	MDMA	male	50.38	1.379492185	1.862667277	1.978162548	3.027856712	2.46594746	1.899339479	1.865420442	1.710250558	1.248464031	2.893195113	2.531644541	-2.77757596	1.39558597	-0.160660702	1.943445819	1.898852942	0.568035675	1.653679628	0.630717703	-4.241103013	-1.549877073	-1.014317668	0.667250681	2.349415728	2.238373211	2.2871583	2.463599379	1.905618876	2.344037995	2.810712203	1.085400994	0.853929871	1.409234625	0.468793523	1.229824815	0.969359552	1.634925929	0.997638152	1.405768485	1.221332961	1.688705433	0.762843801	-1.833802023	-0.081483242	-2.002204384
1104006	post	MDMA	male	50.64	1.372264079	1.323331348	2.854079972	2.827473117	2.447523794	1.815413075	1.547830155	1.575345076	2.235542997	2.825085066	2.518523551	-2.374266142	2.531138437	-0.230028676	2.35486531	1.981896166	0.652154264	1.698136452	0.676335848	-3.355505889	-0.869354563	-0.573100331	0.767057321	2.165394703	2.513487644	2.296318915	1.723815962	1.837170654	2.943201407	2.661127787	0.805366813	1.62757852	0.217188034	0.58711067	1.559317562	1.062810052	1.644085338	1.005165678	1.643442819	1.256231464	1.574169536	0.857879692	-1.279451016	-0.516981784	-2.199190913
1104007	pre	MDMA	female	30.74	1.099273975	1.513308034	2.417992341	2.899344139	2.681205535	2.374721244	2.287515479	1.721896658	2.280039356	2.62556609	2.412284061	-3.199836459	2.316231768	-0.271137703	2.347381469	2.063004702	0.440097246	1.269261108	0.295356864	-3.97012757	-1.664149698	-1.161132885	1.512019123	2.225092004	2.187179503	2.183695672	2.727942395	2.397344956	2.906960201	2.513382306	1.74072682	1.745721907	2.293250613	1.395905241	1.810524689	1.654814957	2.41026117	1.846473335	1.683396204	1.894264526	2.115815058	1.015575179	-1.64067324	-0.6554699	-2.487490094
1104007	post	MDMA	female	31.07	0.993875053	2.627652596	2.695206643	2.989924685	2.800507299	2.168964957	1.973696879	2.141211724	1.998565928	2.789208198	2.622838412	-2.849547791	1.66089899	-0.313186726	1.899107196	2.296982405	0.49702487	1.451788525	0.276002183	-4.09722965	-1.908604223	-1.371928833	1.453180087	1.41762437	2.327026131	2.125852112	2.607409143	2.851314733	3.566364238	2.628302406	1.056887171	1.744646224	2.651351325	1.79910079	3.170945656	1.260240868	2.460174568	1.540863582	1.667493379	1.51552094	2.195859068	0.80427316	-1.485417604	-0.680731753	-3.362843493
1104008	pre	Placebo	female	37.75	0.853618456	2.848518865	2.272848495	2.560614185	2.631908251	2.223200728	1.582094428	1.605622947	1.437786037	2.280658269	2.712772373	-2.8127056	1.644684138	-0.074967484	1.868173673	1.747843349	0.394978311	1.509584413	0.926450347	-4.322457788	-1.571873172	-1.198760356	1.821159835	2.11448353	2.728275294	1.538174294	2.85760518	2.199747127	2.514405184	2.732354448	1.230877695	0.822984887	1.719965126	1.445671362	1.73839711	0.738335126	1.866734051	1.242177438	0.99694791	1.324420565	1.690649478	0.494060597	-1.648043509	-0.639931318	-2.896787912
1104008	post	Placebo	female	37.81	1.263869698	1.214895221	2.167466771	2.731514576	2.019122451	1.88842538	1.286643107	1.236488196	1.249255859	2.512039249	2.877458573	-2.264959726	1.626454252	-0.195592844	2.239538389	1.919188526	0.358747133	1.657738866	0.607407846	-4.269840562	-1.654942646	-1.073823664	1.250755424	2.642794018	2.640619265	2.683536721	2.565589049	2.046168743	2.431737408	3.233112538	0.560345093	1.219459599	-0.132827424	0.585724788	1.369949042	0.997059077	1.771416329	0.606410194	1.012940147	1.164269266	1.690435367	0.588805464	-1.630616139	-0.916531899	-2.639707812
1105003	pre	Placebo	female	20.98	0.936871949	1.226315068	2.278920125	3.49825254	2.387522779	2.503827384	2.537111358	2.028107564	1.478956783	2.537727897	2.55454264	-2.947723178	1.953461517	0.645000019	2.196310548	1.855412458	0.261357315	1.890751832	0.653187242	-3.709887739	-1.373391566	-0.537550087	1.012999039	1.981832438	2.473748892	2.203428877	2.412052354	2.316605059	2.7400555	2.762409431	1.748675968	1.157811611	1.050843194	0.967134959	1.410140389	1.112705208	1.515148234	0.842657907	1.239586809	0.996227471	1.140950666	0.481842175	-1.426736502	-0.146486206	-2.075043045
1105003	post	Placebo	female	21.28	0.88543605	1.305413008	2.041221272	2.945518012	2.374416246	2.383879458	1.940853918	2.211194772	2.198391721	2.651133112	2.282071904	-2.640656095	2.065877279	0.395200155	1.931775487	2.250210168	0.69465285	1.775187808	0.200973134	-3.846149447	-1.168947153	-0.860147647	1.524687148	1.607071945	2.589333286	2.214609821	1.918089883	2.113038922	3.416825384	2.210949968	1.208390374	1.394118181	1.498048573	1.378812507	1.273861279	0.903805123	1.737576724	1.068349437	1.268355037	1.136145998	1.270347524	0.513183287	-1.704519303	-0.553851059	-1.72985324
1105004	pre	Placebo	female	46.64	0.778252982	1.771020184	2.050417989	3.209922788	2.419913313	2.400622424	2.128338215	2.609617606	1.321920889	2.292536951	2.715329766	-2.360934639	0.962231472	-0.029338901	2.460417133	1.784606741	0.507764272	1.688777848	0.561934669	-4.069497369	-1.540490543	-1.041612792	1.460410995	1.68500952	2.402768431	2.363079487	2.16149057	2.00483849	3.102897562	2.515053399	1.695940913	1.133806529	1.51201411	1.634648294	0.804995271	1.475947482	1.811351394	1.900185754	1.410176822	1.117330587	1.62965554	0.689598067	-1.432254229	-0.628556271	-1.744953937
1105004	post	Placebo	female	46.96	0.97696063	2.533327319	1.881044343	2.597338486	2.587337575	2.184552067	1.892685067	1.883274193	1.750479755	2.351581416	2.442604837	-2.236388115	1.936485108	-0.224699711	2.283279287	2.218038281	0.651930033	1.404266674	0.10483888	-3.695667327	-1.660048911	-1.312613975	1.42948697	2.042419866	3.055202145	2.10907765	2.161777563	2.219516497	3.274796416	2.386755144	1.19239443	1.276297574	1.278465005	1.581378022	2.914568401	1.66804071	2.25674038	1.579663394	1.760842216	1.774299501	2.092170283	1.218323903	-1.646955437	-0.30509711	-2.507509588
1105005	pre	MDMA	male	53.7	0.94538713	2.525795688	1.466720448	3.068909916	1.954540181	2.149796552	2.226985238	1.647624979	2.027181013	2.619728292	2.634102676	-1.932927109	2.392805503	0.835338824	2.211672647	1.912326704	0.611838244	1.423812751	0.365041537	-3.700598097	-1.62535264	-0.638511845	1.802576136	2.106315855	2.738893755	2.083258122	2.819787103	1.740415356	2.97572434	2.79380682	0.851496353	0.411593796	0.727903091	1.071324294	2.141707939	1.445088013	2.642016636	0.236507402	1.554299028	2.010120131	1.740040314	1.50848991	-2.017873455	-0.076076717	-2.382037242
1105005	post	MDMA	male	54.09	0.985621424	1.898309067	2.132793796	3.439346071	2.696496881	2.159800048	1.889046448	2.614795604	2.485370096	2.565652389	2.499762344	-2.681998994	3.432393617	0.021748431	2.220648189	2.14137465	0.429229621	1.416138834	0.222517031	-4.32287756	-1.389528147	-1.086013122	1.745233295	2.029484816	2.166676803	1.983319792	2.28632243	1.964036874	3.283346354	2.510534528	1.200969917	0.936076449	1.77576604	2.052852448	1.414380521	1.44027204	2.176997256	1.718028687	3.256294426	1.04106616	2.213412466	1.00115595	-1.609670937	-0.27641122	-2.928226978
1105010	pre	Placebo	female	27.87	1.088136818	1.681642252	2.384595083	3.408857658	3.198736712	1.891527306	1.702628473	2.58090687	1.760210278	2.697005287	2.589028373	-2.715829982	1.790523467	-0.103316845	2.648003436	1.975042866	0.452214557	1.34558536	0.216760005	-3.959980338	-1.333945005	-1.117661391	1.474704585	2.459390635	2.032827711	2.138834576	2.093222415	2.794218263	4.179014499	2.809994288	0.844598904	1.199061947	1.644093481	1.405650228	0.474850367	1.305298295	1.863938089	1.467822155	1.597153525	1.611026535	2.128227723	1.724153314	-1.19528292	0.095916668	-3.512328813
1106005	pre	MDMA	female	54.14	1.408800465	1.248040382	2.086428285	2.873406772	2.547360139	2.187903632	2.348951052	1.961076539	2.165557222	2.695923887	2.29239114	-3.00648273	1.353303215	-0.145700452	1.923341836	2.042041906	0.243002701	1.236557875	0.24814272	-4.452725977	-1.687970472	-0.845520338	1.733758008	1.403180055	2.056626143	2.144326524	2.205824231	2.434256712	3.034823859	2.919145779	1.400411182	1.613901149	0.576477235	1.181242937	1.45410115	1.592512745	2.504892427	1.682319778	1.645500599	1.812715356	2.160670448	0.746883191	-1.58865771	-0.628899243	-3.300933365
1106005	post	MDMA	female	54.51	1.404866312	1.920038555	2.037085248	3.221187782	2.937608656	2.297767548	1.802120945	2.187634869	1.37539487	2.740408234	2.381727448	-2.763071594	2.231862938	-0.061714045	2.100763521	1.84809964	0.164516074	1.566053138	0.56188738	-4.507233568	-1.588785928	-1.052678273	1.050515399	2.108884337	2.162055305	2.016466302	2.37532615	1.750070119	3.89216281	2.445575641	1.271233665	1.493941503	1.039076735	1.970619185	1.537911733	0.99878528	1.804853007	1.193997247	1.424313789	1.386474208	1.843205513	0.323931719	-1.916892985	-0.843305316	-2.400761187
1106007	pre	Placebo	female	58.65	0.919799107	1.740018895	2.40260683	2.777745652	2.618505003	2.078509737	1.889197075	2.136461442	1.367764121	2.737099255	2.621578922	-2.716439451	1.755506842	-0.069298884	2.541304633	1.745734284	0.288178011	1.648017084	0.580237597	-4.478675017	-1.627498692	-1.065213675	1.584284211	2.427671443	2.768685467	2.113075315	1.966427238	2.021925645	2.965855114	2.75341745	1.185274563	1.225087865	2.255761903	1.320789682	1.138918039	1.085857902	1.88280179	1.482902886	1.747464316	1.122530714	1.349843808	0.504906662	-1.913988527	-0.842344308	-2.762408233
1106010	pre	MDMA	male	68.56	1.079675119	1.273681085	2.134115941	3.290077134	2.419481917	2.054433616	2.120714299	1.87803188	1.329100195	2.447680701	2.794572049	-2.824229224	1.392245634	-0.113355451	1.945608194	2.174005746	0.404787147	1.755216559	0.488700222	-4.335258996	-1.915915808	-1.309911513	1.074633314	1.807542192	2.480601968	2.213221582	1.905535704	1.899100136	3.170681297	2.653652407	1.348411651	1.303510674	0.492680202	1.053588781	2.573692013	1.062396469	1.853404041	1.578055117	1.381916233	1.182086838	1.678782802	0.638714547	-1.600703702	-0.39179541	-2.465573729
1107001	pre	MDMA	female	48.79	1.758724091	1.45825257	2.46540955	2.871383024	2.685837462	1.923582729	1.715185078	1.789094477	1.432727313	3.095529472	2.641860971	-2.875121536	1.922817698	0.249522766	1.94023242	1.692559106	0.568321152	1.612613622	0.927897943	-3.793026934	-1.631153602	-0.995829812	1.005219889	1.928602142	2.411095794	2.434041328	2.282319483	2.12117759	2.969530411	2.718605801	1.153610982	1.596778837	1.629336054	1.575893111	2.133369785	1.023674835	1.710572334	0.769775469	1.204405142	1.684335847	1.412131603	0.482298403	-1.59637185	-0.727670943	-1.736392461
1107001	post	MDMA	female	49.05	1.391989171	1.96187098	1.896264871	3.482716025	2.893750322	2.213856966	1.812537491	2.115207551	1.952922842	2.635949488	2.604035059	-2.610687765	1.963742368	0.008671222	2.202552032	2.246133102	0.551360942	1.531904205	0.616347393	-4.110528959	-1.622671788	-0.948924073	1.501363837	1.735860249	2.039360563	2.327229063	1.965542407	2.00489151	2.638896246	2.35125359	0.963060111	1.692362266	1.584043196	1.854857385	0.525216031	1.374657672	1.920461479	1.52966323	1.820144601	1.59749429	1.743568546	0.603239684	-1.863265702	-0.661410262	-3.493719891
[truncated: 68 more columns]
