# Supplementary material for: Pilot study suggests DNA methylation of the glucocorticoid receptor gene (NR3C1) is associated with MDMA-assisted therapy treatment response for severe PTSD
Source: Front Psychiatry. 2023 Feb 6;14:959590. doi: 10.3389/fpsyt.2023.959590 (PMC9939628; doi:10.3389/fpsyt.2023.959590)
Supplement: Supplementary file 4 [file Data_Sheet_4.CSV]

CRHR1
ID	timepoint	group	sex	CollectionAge	cg10269063	cg19987790	cg05727186	cg23590916	cg17039384	cg18584364	cg03423935	cg14677510	cg15413793	cg19199266	cg10826688	cg03954353	cg10503283	cg10159607	cg18090064	cg04194664	cg01882395	cg18753072	cg20059597	cg20393308	cg16050799	cg17509718	cg08276280	cg19447040	cg01448078	cg17412539	cg06475362	cg07817266	cg07508782	cg03820725	cg08590638	cg06537391	cg01961214	cg03238273	cg10556198	cg20891006	cg12512584	cg05087823	cg08119837	cg16228356	cg02833950	cg25719092	cg22939704	cg08929103	cg22046703
1101001_1	pre	MDMA	female	42.59	0.743336606	0.844411842	0.133197443	0.024892625	0.04568584	0.081722293	0.31677792	0.77921225	0.824234962	0.686260548	0.687826901	0.752194519	0.479699203	0.386536573	0.39366544	0.367793231	0.102956789	0.563123387	0.239106991	0.794147916	0.796173565	0.53228052	0.853998955	0.647810044	0.531654721	0.810450553	0.63499789	0.441477556	0.506033921	0.443869959	0.510674172	0.44863486	0.379810325	0.598144433	0.50564609	0.647029363	0.551491448	0.824982801	0.489302001	0.418521594	0.454900337	0.644438256	0.863208089	0.592591385	0.664041357
1101001_2	post	MDMA	female	42.92	0.734753339	0.86600933	0.072028941	0.036552233	0.05207665	0.114733427	0.24994617	0.775956266	0.832762314	0.70569139	0.73239674	0.735640646	0.459563584	0.650625789	0.684573308	0.594001076	0.058369344	0.526744908	0.343175078	0.823438647	0.851529908	0.421828259	0.813914466	0.69554609	0.607091504	0.825429223	0.473887153	0.489725284	0.654612072	0.437421564	0.517164784	0.488207254	0.473876138	0.570871316	0.471117253	0.619538294	0.563913126	0.788750674	0.63923299	0.458192809	0.4504813	0.53532809	0.812456608	0.650332333	0.632518943
1101002_1	pre	Placebo	male	44.46	0.770723071	0.872281682	0.069967881	0.098570672	0.046590273	0.084444224	0.34310295	0.781227149	0.864491145	0.714384478	0.730553753	0.685104174	0.505157315	0.723342593	0.730052752	0.695726265	0.061849088	0.49198	0.28701984	0.793526565	0.807105352	0.42516814	0.776222928	0.733000813	0.699788039	0.830637017	0.444169621	0.440032154	0.672100359	0.450938254	0.469636334	0.375083016	0.487568445	0.573035579	0.490477476	0.549591633	0.56564362	0.817800956	0.736864626	0.507201217	0.546656308	0.728483269	0.85548541	0.668185363	0.698124979
1101002_2	post	Placebo	male	44.77	0.754413256	0.866039419	0.112011129	0.079483189	0.033297416	0.092528089	0.363562551	0.800432015	0.80340299	0.700272487	0.673592113	0.698429793	0.458960976	0.48813987	0.484967255	0.434498131	0.09076629	0.614766311	0.188481551	0.786011426	0.836043236	0.499196568	0.794091063	0.688119589	0.53491655	0.867821498	0.610805487	0.424448965	0.477652165	0.474125423	0.51505525	0.396448661	0.38749325	0.520727764	0.466427936	0.633220839	0.515254103	0.828866024	0.456693605	0.437855763	0.639405841	0.716710266	0.867264297	0.629656929	0.689780537
1101003_1	pre	Placebo	male	35.34	0.717431233	0.880945774	0.097034111	0.075727271	0.038940546	0.08944881	0.292905079	0.793844797	0.784993928	0.71298456	0.727825337	0.734981084	0.460183411	0.800455937	0.759899953	0.658438913	0.08460891	0.521397681	0.341767125	0.813699879	0.863078527	0.3751611	0.763926437	0.649534569	0.650136649	0.830903389	0.439692193	0.48305489	0.71447687	0.454495651	0.485655214	0.520666796	0.554628044	0.652222845	0.615886013	0.578877777	0.640596863	0.784269502	0.77795984	0.461868406	0.503556944	0.695880798	0.808528777	0.675874495	0.649194177
1101003_2	post	Placebo	male	35.73	0.728237398	0.860516203	0.120032429	0.093253855	0.041362623	0.101269	0.265591007	0.808569444	0.835158545	0.694921437	0.68480674	0.728755139	0.430094768	0.726235741	0.696806434	0.61457412	0.074947838	0.565222095	0.383658307	0.822523458	0.845486597	0.395034153	0.770036015	0.684928948	0.625130831	0.861786685	0.417999367	0.470255698	0.666366865	0.431075291	0.545903523	0.54704971	0.539699805	0.597485364	0.576198359	0.597865107	0.546956122	0.771902537	0.726727454	0.422730579	0.45955347	0.61677114	0.801613348	0.661017228	0.647840268
1101005_1	pre	MDMA	male	70.18	0.740816395	0.861846713	0.062231651	0.046374535	0.040904188	0.099300777	0.24085787	0.773378447	0.810469647	0.688760835	0.713542832	0.687201001	0.454962989	0.684038152	0.699552549	0.638855919	0.067550834	0.470264401	0.237037804	0.835023082	0.875484624	0.383241221	0.788696828	0.684426078	0.686192577	0.844705387	0.456371816	0.526605735	0.646815347	0.478005523	0.486669489	0.413631678	0.382908837	0.571159865	0.622919801	0.663128519	0.604444767	0.814962379	0.724994433	0.43104511	0.589621359	0.64281098	0.863103743	0.681967461	0.618505656
1101005_2	post	MDMA	male	70.46	0.74666915	0.870740401	0.096309154	0.065055426	0.038096533	0.096642834	0.337133679	0.77569342	0.848409731	0.675471819	0.712671762	0.605771026	0.451411352	0.732468574	0.693291837	0.638201288	0.047405911	0.473516457	0.282961921	0.815585346	0.840697346	0.352666753	0.81072462	0.701680658	0.710654069	0.842864655	0.446060879	0.545620407	0.663624215	0.467938105	0.525614728	0.419601553	0.382438136	0.587461225	0.638856942	0.662621786	0.561741621	0.829555396	0.730459786	0.451781596	0.593185127	0.615384771	0.824981156	0.688839363	0.62403336
1102001_1	pre	Placebo	female	37.31	0.753222714	0.850368746	0.105003142	0.115547253	0.038134073	0.089656776	0.332930489	0.791830768	0.802052931	0.747151785	0.708495693	0.735960713	0.5247277	0.683215869	0.690967114	0.629987803	0.067879644	0.531170028	0.336029828	0.807730813	0.824383363	0.385889322	0.721020006	0.703098343	0.639799689	0.868707751	0.445785078	0.502859191	0.630820228	0.494989612	0.49663509	0.508208489	0.450968127	0.618067142	0.49702314	0.570756631	0.52904929	0.817417469	0.70045347	0.455955403	0.605073095	0.629596353	0.845983185	0.697107551	0.688370218
1102002_1	pre	MDMA	male	34.66	0.698441904	0.846273233	0.102445643	0.046000761	0.051586513	0.109402972	0.273970878	0.747300227	0.855648957	0.719401279	0.747338869	0.680364262	0.44007434	0.63060266	0.604558299	0.654844806	0.044498769	0.526479798	0.302248688	0.757241538	0.82126831	0.453302632	0.767680603	0.69418872	0.634336248	0.785318469	0.496054741	0.449364503	0.64109359	0.450262881	0.50799009	0.492357239	0.449006016	0.565820444	0.492324033	0.638751672	0.588096175	0.796635476	0.650025566	0.464675866	0.58379607	0.718593613	0.787461224	0.615944544	0.640742193
1102002_2	post	MDMA	male	34.97	0.727807115	0.8702077	0.134824142	0.043956191	0.055355869	0.071604014	0.314131274	0.733555629	0.878671564	0.73187758	0.736614494	0.68899838	0.529213914	0.713975865	0.689875893	0.701929338	0.054131598	0.437663271	0.34035728	0.764706484	0.780974998	0.459324133	0.802061631	0.628151578	0.670442732	0.783127658	0.478154734	0.413687173	0.736822264	0.442522175	0.493498514	0.353072992	0.447313109	0.622387698	0.470936095	0.618212268	0.54510398	0.7528016	0.755207832	0.526675571	0.590201472	0.655908471	0.829446556	0.612712064	0.605243384
1102003_1	pre	MDMA	female	55.35	0.752116941	0.816931752	0.093837604	0.039325752	0.044178213	0.07911933	0.278829001	0.782846917	0.816687004	0.700741761	0.736343787	0.648737622	0.49022864	0.72181252	0.698075492	0.66442565	0.069309698	0.435282249	0.320791135	0.774414476	0.831082413	0.502847533	0.747501254	0.775108386	0.614823763	0.81100034	0.451329696	0.497472529	0.716502872	0.464697159	0.45274822	0.382199641	0.410541744	0.551991469	0.547162314	0.643872418	0.572185852	0.787524867	0.747285055	0.433060016	0.543172848	0.672171231	0.861118392	0.682371552	0.63752656
1102003_2	post	MDMA	female	55.66	0.729217306	0.858976479	0.114947832	0.098923863	0.041699535	0.096141781	0.297057186	0.743343087	0.821872306	0.738191763	0.726498555	0.6799924	0.411691089	0.705187581	0.680867646	0.665992715	0.069879683	0.488688204	0.358389971	0.801611648	0.83542301	0.457128313	0.752485822	0.759101251	0.620566093	0.816073745	0.464885287	0.527148167	0.641616427	0.47666375	0.470507073	0.391556775	0.408989934	0.530990307	0.559876193	0.670715939	0.565776544	0.816283459	0.697933662	0.444038716	0.536965259	0.700907854	0.820319851	0.651662012	0.638069532
1102006_1	pre	MDMA	female	24.95	0.742265248	0.866406473	0.125489637	0.080848162	0.042953482	0.10150542	0.339553766	0.775409099	0.817684481	0.717606411	0.734855242	0.67397394	0.398151801	0.775868372	0.709279131	0.706724555	0.059146057	0.382184368	0.312718069	0.790021958	0.832950509	0.369374947	0.759926427	0.766993487	0.668015052	0.862215298	0.40460615	0.463973459	0.696359764	0.446644017	0.470179954	0.354407066	0.381304053	0.617926377	0.485490377	0.593774864	0.574096936	0.839085595	0.762911066	0.526425451	0.668995598	0.638896596	0.83608996	0.668644331	0.627541082
1102006_2	post	MDMA	female	25.31	0.774292621	0.887127514	0.117286968	0.09969799	0.044439469	0.120327034	0.360500941	0.783255379	0.828843106	0.726433219	0.714594972	0.68643643	0.441496649	0.746793642	0.734374252	0.715976331	0.051513398	0.39236917	0.287671769	0.828466412	0.833833492	0.380203021	0.803828318	0.714780267	0.679655871	0.863967319	0.445996422	0.466536051	0.693605263	0.391549177	0.479772638	0.391802311	0.337760632	0.592293604	0.486454204	0.568446938	0.567695514	0.82325925	0.771119636	0.506181657	0.650891392	0.65759664	0.847026877	0.683731219	0.681773155
1102007_1	pre	MDMA	male	47.35	0.747663905	0.858691002	0.163797516	0.050196347	0.051015806	0.085632638	0.331632332	0.751508051	0.813618432	0.676269355	0.707032997	0.720206345	0.446782555	0.726812323	0.808836559	0.73663101	0.079885098	0.525542004	0.346381251	0.736340478	0.803579976	0.419590148	0.743394825	0.641743937	0.662079682	0.795263979	0.448051973	0.380313658	0.723309502	0.409846949	0.444397607	0.419655472	0.514488825	0.526391831	0.51458822	0.538669872	0.608285484	0.78226524	0.75144413	0.436153752	0.560707883	0.610729321	0.782449031	0.604818293	0.664663269
1102007_2	post	MDMA	male	47.66	0.760468625	0.873018221	0.113253597	0.084650922	0.046966395	0.075368412	0.409375914	0.784150623	0.83427436	0.692500128	0.732070492	0.673923836	0.461855279	0.7247156	0.762390991	0.689544344	0.057359891	0.420523411	0.310310265	0.803435718	0.811477357	0.438143606	0.771414901	0.751035935	0.622948324	0.82735096	0.434795031	0.446191283	0.701647595	0.424786515	0.487364442	0.417574125	0.476464599	0.542660725	0.541766496	0.550645372	0.581087031	0.8158892	0.733111453	0.443953657	0.616853401	0.666460067	0.843138516	0.622228225	0.63498996
1102009_1	pre	Placebo	female	62.94	0.714186871	0.84240981	0.131573216	0.051899083	0.047090527	0.101986241	0.342754618	0.762719277	0.78102043	0.65596035	0.713883659	0.67022084	0.50690747	0.61566577	0.395963783	0.640919874	0.070977454	0.617220457	0.352727988	0.826842255	0.895100672	0.407895042	0.808420269	0.739781847	0.691859573	0.875469277	0.52034061	0.474460633	0.700546619	0.458890977	0.500789574	0.574386589	0.342330806	0.645624955	0.505277099	0.699769867	0.578487436	0.83977204	0.683887394	0.530504245	0.471994163	0.582071196	0.831404536	0.655806672	0.680925095
1102011_1	pre	Placebo	female	31.87	0.736827811	0.885185124	0.131292042	0.08189026	0.038992051	0.081929508	0.35580663	0.783435842	0.832366926	0.744746432	0.677339457	0.699052112	0.406525618	0.616736405	0.681062281	0.595418618	0.078400573	0.511905088	0.279729227	0.789295229	0.849469275	0.387622688	0.792803326	0.692869326	0.636796665	0.844850925	0.521638099	0.470219883	0.624013495	0.458565187	0.511815737	0.415668257	0.445457339	0.582085428	0.567590415	0.645818308	0.562306553	0.818222594	0.648091738	0.443463163	0.573891071	0.54521613	0.873530941	0.665319608	0.648408349
1102013_1	pre	Placebo	female	46.72	0.753040991	0.876010875	0.091643902	0.048993582	0.033877559	0.103802507	0.369986667	0.757039472	0.81220572	0.714626701	0.74195034	0.68834651	0.443855753	0.751287989	0.767401086	0.703040444	0.059649133	0.477431551	0.272924834	0.827714493	0.858429676	0.399602336	0.7565718	0.72629998	0.64585771	0.805531261	0.416685866	0.464082432	0.698741447	0.46233033	0.467635685	0.390276492	0.433308177	0.602262141	0.529008665	0.632242538	0.555677674	0.816433198	0.736918182	0.46763745	0.609049412	0.512092784	0.847658014	0.669974292	0.64882642
1102016_1	pre	MDMA	male	42.49	0.73639896	0.900449706	0.170812651	0.060600487	0.043225489	0.078582617	0.25781736	0.81058674	0.838818159	0.697174876	0.692280424	0.665040151	0.478107457	0.5889882	0.559683424	0.536136396	0.08737818	0.50005284	0.269987725	0.778842998	0.803283707	0.422959787	0.782624956	0.71791627	0.595922683	0.794027707	0.514355909	0.490475495	0.575766751	0.487939457	0.55150134	0.384576131	0.431652638	0.602432152	0.561342675	0.616756568	0.599605352	0.810342072	0.59765479	0.441056522	0.563182513	0.630690324	0.844796465	0.621854783	0.682774513
1102016_2	post	MDMA	male	42.77	0.707374057	0.831446096	0.136751153	0.02685881	0.053137819	0.128465506	0.289844328	0.758535711	0.892698746	0.678139281	0.688141548	0.777030875	0.475399023	0.739447032	0.747803268	0.707851191	0.084263579	0.574829932	0.346760212	0.816631796	0.832447182	0.407859042	0.735671404	0.544732663	0.666310847	0.760149999	0.512380399	0.479017873	0.632369501	0.451771001	0.508182	0.405255912	0.496869645	0.579035842	0.567748726	0.695407324	0.666043283	0.831496177	0.73085473	0.561662103	0.522912369	0.564879362	0.854456688	0.650081117	0.642032972
1103001_1	pre	Placebo	female	24.27	0.726993903	0.843900018	0.135140573	0.057679343	0.045282832	0.073044179	0.327941513	0.761929951	0.803874776	0.706306401	0.734664417	0.725795608	0.452029347	0.716972591	0.727654539	0.727938559	0.057076661	0.482003044	0.330866318	0.835490206	0.845785599	0.34335294	0.771877521	0.686496473	0.68716765	0.814708656	0.375158321	0.502985411	0.732592328	0.438683951	0.478944465	0.391533705	0.466361614	0.569322963	0.57187681	0.615336744	0.595809667	0.829359217	0.736560983	0.573619187	0.556607282	0.610834086	0.81293969	0.691581537	0.676435014
1103001_2	post	Placebo	female	24.58	0.717458769	0.835896047	0.116069893	0.046749322	0.061081824	0.074944958	0.291738239	0.732032547	0.807969008	0.742893176	0.725266873	0.706449687	0.464144566	0.729852544	0.803585912	0.765464904	0.074101087	0.406840469	0.346719178	0.803326461	0.826285364	0.330977665	0.762980887	0.619736518	0.694592114	0.888118054	0.363559844	0.473967043	0.728842665	0.413306102	0.500698465	0.455824969	0.451265984	0.582265394	0.509353519	0.612928966	0.648524973	0.801849848	0.731387221	0.558223902	0.613424498	0.638532727	0.817747429	0.63412836	0.724849527
1103003_1	pre	MDMA	male	39.33	0.768020879	0.879926859	0.084460985	0.083545457	0.045724517	0.080531498	0.353858004	0.79130195	0.855085869	0.715445768	0.744423901	0.679503759	0.49234456	0.734384879	0.751077403	0.65302907	0.06641371	0.511908146	0.310914738	0.816539217	0.835320564	0.399034196	0.751534681	0.735805439	0.608269003	0.800183689	0.471277336	0.443366873	0.685437819	0.450478885	0.491472794	0.402287796	0.48057732	0.567070824	0.521763044	0.57849216	0.583596413	0.79516048	0.731092793	0.431550543	0.552647515	0.686961188	0.820642826	0.671447534	0.673272147
1103003_2	post	MDMA	male	39.63	0.739372266	0.869970717	0.169657623	0.040547782	0.045345465	0.091731208	0.388474504	0.761775813	0.831344644	0.718342691	0.715945347	0.648892764	0.387360646	0.646279712	0.635107612	0.598745861	0.060316521	0.508593469	0.287394791	0.792511963	0.807228457	0.417374276	0.77163744	0.680471874	0.644958696	0.841647147	0.48562697	0.465936642	0.630000229	0.425266725	0.518730192	0.409734573	0.466531762	0.544324496	0.526276493	0.60852029	0.560777529	0.800529266	0.657919737	0.453838199	0.547016257	0.694662679	0.857405049	0.619932335	0.667150107
1103004_1	pre	MDMA	male	33.53	0.685804394	0.842768746	0.132014798	0.043836358	0.048313462	0.077968443	0.307681362	0.756615382	0.866082981	0.707193567	0.671066622	0.722941953	0.426755112	0.557738644	0.565616358	0.596259712	0.060537263	0.510281714	0.254116146	0.780609833	0.801189676	0.47289982	0.774999882	0.709911263	0.544467158	0.866644343	0.534191266	0.459741618	0.568534049	0.424450953	0.499876176	0.441629737	0.417439356	0.569875691	0.455794245	0.629371813	0.577127999	0.817698024	0.625252956	0.433931442	0.547109596	0.727346601	0.869013446	0.63528451	0.610828779
1103004_2	post	MDMA	male	33.83	0.770317823	0.868384169	0.141867218	0.074281085	0.045039198	0.096117082	0.3516347	0.776915109	0.818749788	0.707488875	0.744674243	0.683252026	0.433700051	0.763291134	0.77603388	0.67564427	0.052982682	0.445914259	0.310869014	0.805697472	0.837161151	0.397893396	0.756513675	0.648194914	0.652107627	0.835492717	0.435378543	0.475262957	0.693391885	0.445246579	0.468206978	0.375603115	0.473243328	0.540832132	0.509242608	0.592602877	0.591012957	0.844118683	0.745875393	0.490866972	0.548901858	0.655452162	0.852403004	0.671398464	0.637378258
1103005_1	pre	Placebo	female	39.39	0.743433412	0.880191867	0.099252403	0.062073746	0.055329331	0.083484977	0.347618134	0.764249717	0.783911462	0.751530116	0.755046401	0.679195302	0.443710014	0.790894165	0.759163953	0.717146594	0.068125908	0.431719676	0.305090405	0.812055875	0.836458027	0.382518582	0.706466137	0.762503658	0.636433992	0.821754791	0.398273082	0.57919471	0.706743284	0.432854554	0.505745183	0.297350155	0.460252521	0.587465625	0.495103782	0.549676595	0.569468201	0.816556575	0.790815364	0.519666933	0.589246935	0.524569659	0.836978199	0.640131108	0.674985379
1103006_1	pre	MDMA	female	38.41	0.729606358	0.866069076	0.108967243	0.053450038	0.049071824	0.096363854	0.31813795	0.745061783	0.832769125	0.742956338	0.718611234	0.694267924	0.424232257	0.772951012	0.72891816	0.687381901	0.06703424	0.459129678	0.337375109	0.783096715	0.874369705	0.39086995	0.806409047	0.756277791	0.636499606	0.854000314	0.466594951	0.458864099	0.704779227	0.433551946	0.46874237	0.397560313	0.500213817	0.571924315	0.571406856	0.631518122	0.627257283	0.769243561	0.723849339	0.512492667	0.510144694	0.57350421	0.825191817	0.636045731	0.677125729
1103006_2	post	MDMA	female	38.72	0.782525366	0.854968541	0.107225751	0.043233021	0.044328232	0.077408259	0.304880394	0.795579408	0.831271663	0.670661713	0.72179582	0.68705999	0.473601334	0.713264557	0.669536069	0.575769558	0.044314726	0.493579603	0.25438025	0.806294743	0.804270345	0.404282197	0.779644017	0.750475697	0.610969631	0.860396382	0.437657479	0.430589176	0.645294082	0.480530461	0.532198547	0.371836087	0.47861583	0.579566699	0.528192594	0.619609402	0.593520638	0.798580177	0.681015118	0.477235665	0.600932224	0.585024648	0.849479526	0.641733718	0.664409298
1103007_1	pre	Placebo	female	27.53	0.696086174	0.852400456	0.135901574	0.044665367	0.040323308	0.080970869	0.373346385	0.781157727	0.801471925	0.705483317	0.710116498	0.70108767	0.417825379	0.571647505	0.555584894	0.540106045	0.076892434	0.621135486	0.233183139	0.788054876	0.776110801	0.368269216	0.791434544	0.711208063	0.565382542	0.874511101	0.592548205	0.406355271	0.538791608	0.429074489	0.514785345	0.500903332	0.377265818	0.552902954	0.394862869	0.615853539	0.507240418	0.778382954	0.589927708	0.367200801	0.674258369	0.663468334	0.802111865	0.660602796	0.638203551
1103007_2	post	Placebo	female	27.84	0.72491198	0.852937757	0.113815865	0.04075579	0.053137818	0.068395273	0.331204495	0.765116137	0.841842662	0.695198197	0.750218735	0.66264557	0.465543794	0.727681927	0.726805444	0.732670819	0.072662014	0.520997527	0.294122941	0.75703635	0.788227938	0.345984104	0.73613139	0.675062196	0.611577064	0.843365189	0.439695479	0.454753813	0.726664885	0.44200279	0.461685862	0.535231558	0.425117678	0.597260622	0.448440404	0.580941923	0.5915643	0.780009769	0.72107712	0.439549571	0.653261378	0.577798588	0.796045966	0.64794377	0.656646075
1103009_1	pre	MDMA	female	29.77	0.773036685	0.867530563	0.086037624	0.047205916	0.045063457	0.097661046	0.339013801	0.782430771	0.769899098	0.692355244	0.753667294	0.681586891	0.471890574	0.702480202	0.75638905	0.702185978	0.058632249	0.425018809	0.303795675	0.779715232	0.850774215	0.394562873	0.761693839	0.72648763	0.64079474	0.782431754	0.443920238	0.552958736	0.661858364	0.434585009	0.448103344	0.412186237	0.447275503	0.640935784	0.530393899	0.567615603	0.54763742	0.835944115	0.741198082	0.459247412	0.640770739	0.53359188	0.838563644	0.667927914	0.655956401
1104001_1	pre	Placebo	female	42.99	0.742877529	0.886326089	0.133173414	0.060420668	0.04442217	0.077974068	0.29364696	0.780266706	0.856051368	0.67723749	0.660006153	0.740192348	0.44102405	0.544859755	0.553292315	0.50842674	0.086025978	0.537366527	0.277740772	0.792254324	0.806396997	0.425802297	0.822351817	0.749266051	0.552976741	0.8224154	0.628410139	0.423354598	0.587462642	0.426043069	0.507404659	0.396831184	0.427820614	0.508638378	0.496181214	0.599764302	0.615509256	0.81607622	0.57715855	0.411690839	0.47228445	0.755628743	0.858377499	0.637520127	0.657781825
1104002_1	pre	MDMA	male	26.67	0.736089458	0.868871807	0.118755531	0.066726021	0.043673157	0.074271439	0.427801214	0.785991627	0.836734949	0.737011304	0.699171702	0.698487483	0.477477617	0.605977279	0.610735675	0.611852488	0.062068775	0.603676219	0.254857582	0.810956321	0.833380133	0.434398148	0.778484744	0.72883329	0.597914758	0.802763771	0.51359102	0.475177855	0.615933686	0.438948814	0.4839546	0.41325947	0.443594134	0.590200952	0.508616633	0.620028502	0.559278783	0.798765103	0.66423311	0.41775025	0.556750166	0.661565256	0.860504261	0.637932856	0.629578171
1104002_2	post	MDMA	male	27.06	0.754010681	0.847281112	0.183754277	0.027972501	0.046981026	0.087455427	0.381431649	0.753146623	0.860833004	0.716389087	0.724059973	0.702345866	0.459716841	0.737792727	0.710312511	0.704168144	0.084673294	0.529447795	0.355223401	0.768997183	0.845253308	0.392241482	0.767205742	0.69756121	0.621920831	0.820502977	0.456713818	0.477680596	0.727943232	0.458724108	0.508600908	0.395642148	0.47155794	0.607308795	0.497771158	0.601284001	0.666892477	0.820925873	0.721306521	0.511817551	0.572567347	0.595560046	0.846882983	0.671625086	0.660428721
1104006_1	pre	MDMA	male	50.38	0.734926425	0.867499217	0.13238017	0.046689023	0.043128882	0.08934511	0.326684446	0.770754982	0.804100461	0.645953902	0.730396076	0.720313045	0.461503094	0.685147091	0.69787923	0.657292465	0.072803752	0.571635057	0.363068304	0.785260873	0.871522761	0.403865264	0.727119342	0.710367292	0.597110302	0.817107904	0.479362833	0.511224613	0.697260389	0.441376462	0.506642268	0.477118362	0.450563339	0.569383406	0.520859222	0.607085972	0.606707431	0.806132573	0.696846002	0.431336726	0.544966071	0.58807191	0.810622391	0.647386648	0.65245263
1104006_2	post	MDMA	male	50.64	0.731886479	0.852220888	0.129914997	0.048067939	0.039653866	0.106521179	0.277840234	0.751278096	0.805262485	0.716695869	0.731056575	0.738422483	0.452312688	0.717197893	0.666340131	0.70857603	0.080790958	0.588659404	0.382308483	0.787912379	0.832616289	0.436802854	0.780485998	0.703229132	0.668256211	0.837435426	0.510520575	0.537642743	0.700413378	0.457832087	0.54672866	0.471341449	0.424159997	0.579951252	0.514990128	0.601246938	0.580330164	0.801709313	0.732718664	0.511902289	0.56922822	0.539203341	0.855290107	0.689408644	0.62258258
1104007_1	pre	MDMA	female	30.74	0.770701462	0.863879704	0.07510135	0.049191473	0.046488271	0.095489172	0.292629957	0.777392552	0.782270394	0.715187313	0.759153323	0.680608825	0.483500779	0.781317222	0.775401908	0.71654458	0.056763589	0.483975546	0.291712795	0.796549331	0.860238277	0.366931565	0.766715223	0.615755593	0.704093693	0.705103035	0.465261425	0.523965557	0.694494344	0.470838412	0.435613461	0.314101909	0.318999983	0.593146232	0.388528922	0.397954596	0.518000426	0.799957975	0.762524611	0.479859054	0.652750166	0.674930214	0.838678335	0.663866146	0.680912215
1104007_2	post	MDMA	female	31.07	0.774553282	0.875406654	0.108037546	0.062812788	0.043577712	0.103440016	0.334136883	0.764558851	0.802013399	0.725142374	0.756072921	0.672967858	0.444322768	0.769098343	0.775037532	0.709292158	0.050492584	0.489891407	0.290754826	0.812137857	0.871180331	0.35911766	0.765580314	0.615459861	0.658830614	0.715098457	0.451880746	0.526217667	0.700491804	0.45609474	0.402530065	0.323178925	0.306280789	0.557846893	0.436220335	0.389735084	0.489674841	0.829288249	0.753116652	0.503501226	0.600926863	0.632330325	0.8517751	0.685908324	0.66571186
1104008_1	pre	Placebo	female	37.75	0.727146062	0.871203097	0.20011533	0.071455444	0.044425965	0.100792097	0.353113935	0.764426174	0.823035525	0.672324477	0.732827326	0.691499911	0.444958911	0.689210861	0.666337532	0.670785006	0.076316206	0.432210117	0.312941682	0.789461042	0.816218923	0.402729932	0.819729386	0.73925218	0.631908571	0.850260196	0.380937043	0.439059638	0.661170804	0.454218209	0.575480744	0.461501437	0.411006608	0.638058016	0.520401656	0.561594409	0.65671888	0.809356573	0.742852446	0.526303912	0.573312352	0.705198117	0.875776776	0.697825802	0.647869241
1104008_2	post	Placebo	female	37.81	0.727505339	0.874723653	0.110587035	0.033544752	0.045468557	0.115456859	0.36172014	0.773216716	0.818679783	0.861745379	0.688872252	0.767249544	0.437209234	0.682907038	0.748316911	0.582871889	0.078244387	0.495119641	0.362891392	0.770066062	0.7804227	0.412046244	0.781256224	0.728444446	0.682335234	0.753137239	0.479671083	0.448673981	0.663410348	0.430664702	0.538334012	0.42405499	0.462017193	0.665577619	0.526402565	0.624093484	0.567550432	0.81770152	0.704389689	0.512319912	0.462715868	0.692383793	0.837326969	0.660867164	0.63557915
1105003_1	pre	Placebo	female	20.98	0.723519563	0.896950406	0.127924036	0.079774741	0.048171432	0.086825157	0.292068579	0.767817775	0.813193997	0.732080975	0.710379286	0.712996351	0.438506897	0.662927717	0.640237725	0.633786414	0.067902279	0.569680075	0.303232672	0.785968074	0.79994734	0.378086043	0.785528229	0.74420686	0.600935054	0.859580622	0.471560262	0.500424687	0.60173709	0.46188207	0.466718517	0.405932427	0.429164637	0.619265388	0.535117963	0.58726614	0.566524093	0.819368236	0.671149139	0.458500571	0.586064067	0.636958879	0.845359059	0.651827017	0.659470678
1105003_2	post	Placebo	female	21.28	0.724694912	0.851061886	0.128182176	0.059298077	0.047577855	0.085589338	0.305205773	0.78429287	0.846572361	0.723651075	0.703804348	0.703192586	0.491132411	0.722212027	0.757952347	0.69258604	0.070750746	0.560687146	0.327790534	0.823213083	0.845193749	0.362232182	0.76743584	0.695862195	0.602324889	0.825594396	0.423547865	0.533101906	0.711528563	0.465119336	0.461724698	0.435734747	0.443512636	0.617180128	0.481092795	0.620436998	0.567834685	0.82555383	0.733802077	0.47664385	0.64693501	0.660542846	0.860478706	0.683561332	0.637372401
1105004_1	pre	Placebo	female	46.64	0.739822263	0.830898706	0.128567158	0.073334706	0.04502217	0.118894123	0.372602046	0.762736844	0.843488191	0.695345489	0.713802885	0.681388857	0.447902921	0.753362802	0.731703755	0.656003598	0.060859047	0.542438302	0.31008172	0.857517398	0.837490025	0.420593236	0.768660797	0.715367834	0.642468367	0.855877277	0.538522611	0.385257437	0.666212798	0.445751269	0.465834749	0.322887691	0.448705651	0.640766273	0.503184395	0.604583168	0.64730362	0.722045469	0.678572807	0.441890348	0.488193848	0.587230763	0.804655331	0.650818407	0.665410969
1105004_2	post	Placebo	female	46.96	0.754775281	0.848368141	0.113362269	0.100528147	0.046478911	0.12313971	0.391804059	0.77808479	0.847255136	0.730008929	0.75607904	0.683917376	0.375120695	0.805170677	0.791424495	0.739064431	0.066521294	0.439388967	0.364247789	0.795635011	0.834147833	0.389516967	0.743878099	0.712195236	0.693151	0.846213312	0.471601835	0.397280531	0.695247208	0.456520978	0.428209882	0.320490057	0.484710378	0.621921249	0.460062139	0.553948951	0.637353613	0.727795062	0.772666444	0.450483903	0.574717609	0.635675171	0.818223856	0.637775365	0.666260798
1105005_1	pre	MDMA	male	53.7	0.738300409	0.885257879	0.137776294	0.039585112	0.050585503	0.108705916	0.249860142	0.75634564	0.8032327	0.744139685	0.701288391	0.695582601	0.523961954	0.786730447	0.840093751	0.826198473	0.073299574	0.497883921	0.423525585	0.77938519	0.779911549	0.47545066	0.708652152	0.790811892	0.680491588	0.823844012	0.50680411	0.477020594	0.763746786	0.442926801	0.483755205	0.420893641	0.406485981	0.617580427	0.494442223	0.57977556	0.584867938	0.757255749	0.81688722	0.510416576	0.583682459	0.573710883	0.764553655	0.642719571	0.633430555
1105005_2	post	MDMA	male	54.09	0.776164393	0.876509515	0.09397416	0.072256941	0.041470633	0.101259093	0.375809297	0.750885697	0.846214745	0.713872712	0.730104994	0.698578134	0.459115481	0.751319663	0.742597335	0.764051008	0.057507441	0.409022345	0.397154372	0.840533617	0.856625907	0.457276177	0.757952299	0.700609023	0.672448891	0.838928917	0.468485106	0.436269267	0.703616982	0.437599976	0.458900347	0.396209362	0.376576992	0.626294001	0.541470245	0.604993479	0.551301842	0.793126587	0.739443648	0.460626959	0.568114653	0.541182321	0.811682127	0.652721632	0.61853439
1105010_1	pre	Placebo	female	27.87	0.761444552	0.87639442	0.112692509	0.07609696	0.051784795	0.097410714	0.372445728	0.785089523	0.822525502	0.702105569	0.715490022	0.754443425	0.458956223	0.753386102	0.736949202	0.714069668	0.067354583	0.440913922	0.323636941	0.768677664	0.823771873	0.323860647	0.754023896	0.677878283	0.640455299	0.82318318	0.420410263	0.464925831	0.704695725	0.426231733	0.484832331	0.427000674	0.449162426	0.582848642	0.534408466	0.593107313	0.636304616	0.799879118	0.729510848	0.500055036	0.485433652	0.613700596	0.84650262	0.672637464	0.648424505
1106005_1	pre	MDMA	female	54.14	0.785948892	0.871567312	0.099296403	0.079963597	0.045703211	0.097594503	0.305693784	0.786779472	0.806304129	0.781213511	0.717442871	0.67264162	0.418332182	0.716624381	0.746317044	0.758016157	0.056756009	0.414411569	0.279189825	0.798652761	0.856376994	0.371359271	0.786947106	0.696996457	0.650540084	0.867137834	0.396121632	0.45262513	0.72662403	0.480751317	0.410719458	0.345150835	0.530675692	0.604342188	0.478172203	0.641521715	0.563044223	0.814021337	0.762090309	0.482589157	0.627185895	0.675909069	0.81821842	0.668930407	0.623482771
1106005_2	post	MDMA	female	54.51	0.77731552	0.85017994	0.105055646	0.074288629	0.039258746	0.091889146	0.328786232	0.780689502	0.833397283	0.722777805	0.729963876	0.651493762	0.452272177	0.709719526	0.701163187	0.668586123	0.052679791	0.46813141	0.27967304	0.817109063	0.836265766	0.352584225	0.79453102	0.763837429	0.592215802	0.877306707	0.443875667	0.467726576	0.619070671	0.454215394	0.41030425	0.345641534	0.469784813	0.56802146	0.487503707	0.644389759	0.535501194	0.784675247	0.6653753	0.437549223	0.633592276	0.624033502	0.850397351	0.70138676	0.62453687
1106007_1	pre	Placebo	female	58.65	0.780061364	0.890698186	0.11078983	0.077892708	0.04497709	0.089152255	0.377230704	0.771688513	0.813096637	0.701438169	0.718404902	0.657469701	0.421153928	0.776627281	0.778107476	0.680881562	0.053528073	0.484248984	0.255596564	0.821377412	0.874575793	0.410387875	0.754466767	0.649512661	0.652755907	0.85497275	0.469721659	0.475552914	0.622561423	0.452696664	0.443555635	0.290666018	0.330138638	0.65330781	0.439049969	0.65177656	0.529054753	0.812469173	0.764713081	0.387301497	0.525074401	0.630223732	0.848084058	0.683556346	0.599420485
1106010_1	pre	MDMA	male	68.56	0.751428071	0.873671763	0.116478429	0.038883752	0.041281553	0.095959368	0.309440757	0.769328079	0.82510627	0.721844496	0.682310314	0.694304067	0.374324516	0.66982038	0.671441394	0.633734827	0.053371775	0.552379942	0.343501071	0.782904142	0.817564577	0.397464961	0.770492041	0.769788823	0.653805195	0.869856992	0.47598164	0.594328584	0.65905495	0.484587765	0.46661169	0.505532676	0.422793826	0.611152941	0.526194571	0.651888704	0.588581125	0.795547217	0.702353387	0.470881774	0.602320196	0.636242906	0.85968338	0.656508725	0.672730711
1107001_1	pre	MDMA	female	48.79	0.729575221	0.876442189	0.100671175	0.060192493	0.043286781	0.097859042	0.306039462	0.790539661	0.802915592	0.675190742	0.71359895	0.696908961	0.442362444	0.6417396	0.667754634	0.550873686	0.070437592	0.593595251	0.350440117	0.841374833	0.839831872	0.3534809	0.779068713	0.665209261	0.585713136	0.8554358	0.460833495	0.530102351	0.664415789	0.479135262	0.557594497	0.542465496	0.409008925	0.563439885	0.52635474	0.629270283	0.542161393	0.807278961	0.686901219	0.50754359	0.669041136	0.615944263	0.83854817	0.66479974	0.667379495
1107001_2	post	MDMA	female	49.05	0.751377138	0.86887072	0.089847521	0.081548195	0.043233493	0.063994601	0.304989098	0.771329005	0.791093785	0.712723301	0.732803299	0.695609694	0.444102665	0.738846918	0.694817219	0.676659319	0.069530091	0.524703437	0.351390791	0.821751271	0.846606628	0.344648748	0.750372695	0.714263321	0.644026055	0.82354857	0.406882625	0.533348592	0.66093747	0.474149912	0.551586382	0.520608687	0.434713225	0.590698301	0.562389902	0.625463042	0.505596378	0.81021949	0.692084487	0.485047237	0.575592527	0.662123649	0.829858161	0.668752032	0.642965664
																			0.693457774	0.657646002
[truncated: 40 more columns]
