# Supplementary material for: Pilot study suggests DNA methylation of the glucocorticoid receptor gene (NR3C1) is associated with MDMA-assisted therapy treatment response for severe PTSD
Source: Front Psychiatry. 2023 Feb 6;14:959590. doi: 10.3389/fpsyt.2023.959590 (PMC9939628; doi:10.3389/fpsyt.2023.959590)
Supplement: Supplementary file 5 [file Data_Sheet_5.CSV]

FKBP5
ID	timepoint	group	sex	CollectionAge	cg01731192	cg09318204	cg21575347	cg22812853	cg23527612	cg23713875	cg20719122	cg04192760	cg07194798	cg07643998	cg19267626	cg02665568	cg16912838	cg06087101	cg22363520	cg10300814	cg07633853	cg14284211	cg13344434	cg16005389	cg16052510	cg04791658	cg09268536	cg04137760	cg08586216	cg05039098	cg07696519	cg26495008	cg01839003	cg07061368	cg21789597	cg19014730	cg06409316	cg17085721	cg14642437	cg03546163	cg00862770	cg00140191	cg10913456	cg16012111	cg07843056	cg01294490	cg03245912	cg20813374	cg00130530
1101001_1	pre	MDMA	female	42.59	0.693858175	0.56901681	0.86203284	0.3598735	0.848595216	0.675982859	0.804882681	0.558499841	0.761498582	0.877326618	0.875953796	0.642524528	0.158561355	0.210518934	0.837707166	0.678768863	0.102586677	0.037291005	0.080502498	0.796103805	0.786370511	0.780032796	0.866925278	0.87521187	0.889243773	0.905971615	0.52793956	0.819624548	0.616411191	0.735636367	0.838351413	0.776048293	0.503735834	0.823178564	0.810089366	0.558804217	0.034424299	0.080803969	0.020685735	0.071026236	0.055446302	0.057066429	0.401060069	0.475658245	0.649690389
1101001_2	post	MDMA	female	42.92	0.715428938	0.651569565	0.872920066	0.522151036	0.895435244	0.670122296	0.779756172	0.61986732	0.833002151	0.886212039	0.809244236	0.697805086	0.204864565	0.303842218	0.834969935	0.726461316	0.123692353	0.048976769	0.03988197	0.842510215	0.703862009	0.765424328	0.835580548	0.911992448	0.909280997	0.749186681	0.661650946	0.797018526	0.673132898	0.804320508	0.773427413	0.809926807	0.683346834	0.795636216	0.721519319	0.55599438	0.054786046	0.089660008	0.015766246	0.076034772	0.085063627	0.040743073	0.344701759	0.394953128	0.595366223
1101002_1	pre	Placebo	male	44.46	0.71925852	0.657682387	0.85155318	0.623200071	0.824987161	0.65560508	0.859663366	0.648463026	0.816723369	0.862873621	0.747875382	0.739667834	0.182543854	0.235431124	0.828001913	0.726190132	0.090597535	0.042504511	0.048222593	0.864254928	0.719031294	0.77242991	0.858735217	0.832506034	0.896056391	0.750710742	0.552590852	0.751887551	0.746633095	0.879597827	0.847154917	0.702600683	0.708671937	0.829518854	0.676842905	0.352740947	0.029714295	0.091514095	0.035057919	0.070416019	0.027157382	0.04104844	0.283580598	0.387816466	0.643144302
1101002_2	post	Placebo	male	44.77	0.596016391	0.551356569	0.819036128	0.350849654	0.82890094	0.696896064	0.823724259	0.62721422	0.79362002	0.919376256	0.818744098	0.814490172	0.142261634	0.193397778	0.613460927	0.565685556	0.094288889	0.036533215	0.055469286	0.86209546	0.730309422	0.810578289	0.838597083	0.915062908	0.903606599	0.829328651	0.608115323	0.815468516	0.583803402	0.701596452	0.831810822	0.78079554	0.521410346	0.854731485	0.78378741	0.372059608	0.037693299	0.076313008	0.049836092	0.062546346	0.049759708	0.050243687	0.362177318	0.441013084	0.678102977
1101003_1	pre	Placebo	male	35.34	0.754726075	0.706785713	0.817115722	0.636613102	0.785038062	0.657584018	0.857630472	0.66876531	0.802183941	0.823545709	0.79898103	0.748894349	0.229928346	0.287484527	0.86318292	0.760006226	0.12372632	0.051560952	0.061684513	0.797081243	0.687635764	0.771944146	0.862914769	0.800512747	0.894661823	0.687264207	0.59822139	0.768748482	0.719851181	0.817661746	0.776045775	0.660176088	0.757575914	0.810740664	0.750692968	0.467288409	0.048141687	0.080559505	0.047142866	0.071457299	0.071920924	0.043666683	0.302665123	0.390947152	0.575082141
1101003_2	post	Placebo	male	35.73	0.678809266	0.668395765	0.821923387	0.610130801	0.848008506	0.705473205	0.866884529	0.623627564	0.819936351	0.868349148	0.841213089	0.801638006	0.230636167	0.221090321	0.767293407	0.71533891	0.102553476	0.046537808	0.051791031	0.811321041	0.592667072	0.782377466	0.893259073	0.870291582	0.893630364	0.645357074	0.580172175	0.743400963	0.701747685	0.759074947	0.723609166	0.729142258	0.685045065	0.875752393	0.703225452	0.393629456	0.041478417	0.088184163	0.052747083	0.070911209	0.02784411	0.052599637	0.295270413	0.371512995	0.593956787
1101005_1	pre	MDMA	male	70.18	0.717238148	0.704001089	0.794280831	0.588328231	0.848200352	0.665033933	0.867091605	0.650558233	0.844585886	0.872863203	0.828852507	0.667271907	0.119270336	0.200881088	0.823613575	0.716819747	0.06885062	0.044865085	0.054115357	0.709843475	0.650623358	0.763864808	0.850087954	0.861466649	0.886081364	0.790158215	0.551343757	0.704098973	0.715812833	0.787413448	0.782308514	0.757214197	0.688571292	0.853148473	0.747052062	0.429431708	0.043471619	0.069212668	0.064614673	0.079663068	0.01725435	0.043100826	0.291047025	0.301726308	0.608753133
1101005_2	post	MDMA	male	70.46	0.717643335	0.674296406	0.836198954	0.582611335	0.784961415	0.670132161	0.849722146	0.667814532	0.808626262	0.886060584	0.833438502	0.809881059	0.139284451	0.21100579	0.787192134	0.727130612	0.111126457	0.052300454	0.027189288	0.818947584	0.770238806	0.761063573	0.85103882	0.864345005	0.918547099	0.799898939	0.497756933	0.716466126	0.691419859	0.78394686	0.82298973	0.751455325	0.70792145	0.836124753	0.770353932	0.461233632	0.039712143	0.105128241	0.052791942	0.06206469	0.063725336	0.04209658	0.295292003	0.349002915	0.615637595
1102001_1	pre	Placebo	female	37.31	0.709776963	0.624755724	0.841965048	0.526649687	0.821405979	0.6849314	0.861715463	0.630493553	0.822206897	0.887821921	0.852908728	0.760349234	0.24030016	0.227189151	0.887371646	0.742795987	0.074637795	0.048518111	0.043248148	0.81923895	0.598832718	0.793705722	0.855922636	0.88088334	0.893922555	0.848382532	0.5923388	0.760874426	0.688999287	0.776505668	0.788954829	0.792449386	0.722803372	0.862865824	0.722296827	0.484687698	0.042825623	0.088782157	0.063305158	0.063253919	0.071998921	0.045548822	0.289817441	0.405499664	0.627233198
1102002_1	pre	MDMA	male	34.66	0.72964618	0.657496625	0.831901182	0.555071803	0.827020995	0.650481001	0.813076628	0.590526935	0.791800511	0.823547157	0.825676822	0.754071939	0.235041868	0.356850972	0.730094896	0.724909074	0.09162571	0.055297102	0.04506299	0.860604989	0.712325469	0.777704412	0.804908482	0.90221696	0.886775485	0.719163438	0.549713659	0.787917967	0.695838781	0.764022157	0.733696852	0.751198456	0.612978418	0.840568609	0.773622532	0.425358842	0.03783626	0.081547666	0.023768424	0.063869227	0.07249205	0.045138552	0.331691255	0.413745046	0.581057446
1102002_2	post	MDMA	male	34.97	0.707388263	0.700126066	0.835939376	0.583394208	0.819237619	0.616877077	0.774567105	0.592618876	0.749898758	0.893833726	0.846637483	0.766790926	0.255824803	0.394185458	0.780689963	0.693837805	0.125617145	0.055454222	0.051701361	0.741760687	0.677200496	0.743843295	0.821193177	0.866730227	0.941085785	0.60683375	0.459572908	0.642799484	0.722445142	0.849299354	0.83717143	0.781303763	0.690273072	0.874010292	0.747502897	0.356418464	0.0576567	0.072609381	0.020063182	0.088959185	0.101559062	0.043481559	0.332645833	0.384630608	0.621523092
1102003_1	pre	MDMA	female	55.35	0.679912585	0.749221612	0.812725851	0.572216807	0.713432365	0.634500157	0.825875105	0.602687662	0.891964575	0.840094253	0.804905853	0.804256139	0.307944506	0.313156817	0.869131401	0.72959396	0.083355479	0.056568299	0.048730006	0.832238864	0.723386806	0.741589481	0.885411289	0.782697733	0.887458412	0.843658088	0.617492532	0.771398822	0.741217482	0.795716624	0.723373637	0.765088574	0.710554558	0.848558838	0.770703027	0.556652635	0.048790709	0.090725096	0.034411436	0.060299623	0.106026294	0.046201139	0.314481247	0.425067323	0.615540924
1102003_2	post	MDMA	female	55.66	0.721269883	0.738820223	0.830466845	0.625270009	0.813991566	0.64488661	0.849578433	0.608919078	0.859456155	0.86418701	0.801440342	0.769958103	0.294052911	0.271750713	0.863365162	0.757177794	0.063406965	0.040846996	0.053458137	0.85485201	0.801238638	0.762782179	0.839907632	0.845387366	0.892568953	0.849067185	0.588337271	0.755163377	0.703912576	0.732322823	0.745930644	0.761124851	0.673129348	0.864711728	0.712306738	0.612406845	0.036549382	0.082830116	0.043380913	0.066383833	0.075606482	0.042720225	0.307930397	0.403876813	0.632670602
1102006_1	pre	MDMA	female	24.95	0.74218717	0.663307006	0.831886956	0.629024957	0.79666469	0.664428283	0.830792301	0.644551784	0.890042108	0.852741305	0.850516302	0.830555179	0.19686785	0.364086643	0.88341066	0.800849781	0.06767624	0.041579077	0.054717958	0.772295106	0.756074513	0.800424783	0.848021324	0.863203951	0.890889265	0.794306198	0.595650161	0.725036856	0.745547782	0.842280463	0.82286768	0.789460143	0.731709284	0.826085488	0.704501899	0.470795924	0.042960666	0.080549999	0.050544957	0.066770762	0.066357672	0.049775208	0.27454988	0.413085531	0.627087878
1102006_2	post	MDMA	female	25.31	0.745377013	0.702302191	0.835441674	0.662528079	0.799690881	0.664927433	0.859271262	0.630250925	0.835337433	0.885812728	0.825257046	0.776575557	0.17984659	0.309397993	0.88889762	0.766149179	0.086431786	0.041967895	0.033524141	0.824288033	0.744674146	0.78712735	0.807348457	0.901081897	0.897352458	0.827850383	0.666094174	0.748130863	0.762337508	0.836937515	0.787942968	0.754400217	0.733829432	0.850632582	0.738073931	0.493623597	0.054163934	0.10149124	0.046902124	0.069836075	0.035959433	0.044266786	0.28616952	0.382429688	0.644183944
1102007_1	pre	MDMA	male	47.35	0.729248866	0.68253774	0.8456103	0.666049901	0.821288842	0.625883414	0.781628896	0.61517771	0.859224233	0.865468803	0.788636073	0.700449403	0.240823931	0.427733038	0.837536191	0.740719108	0.092454484	0.071949753	0.078984049	0.787859278	0.718097436	0.757466401	0.741803264	0.849614801	0.883909999	0.755098593	0.645819434	0.690730652	0.720773787	0.754475569	0.748105216	0.746453223	0.782279678	0.860719869	0.733123454	0.5021676	0.036916983	0.07981468	0.02515426	0.068362448	0.064732065	0.035298219	0.337816236	0.393545494	0.592848523
1102007_2	post	MDMA	male	47.66	0.727525193	0.689978098	0.775880313	0.615495259	0.838523266	0.63461721	0.791653828	0.603838719	0.843109226	0.894123466	0.812615324	0.755955106	0.188332413	0.371573802	0.806485188	0.733991587	0.094101381	0.050478866	0.055017587	0.873197407	0.691963395	0.799609562	0.810112442	0.889753856	0.881177771	0.802476743	0.558657773	0.764727498	0.713067474	0.839964975	0.862016845	0.759691814	0.773831855	0.813407874	0.7341331	0.454267919	0.041878071	0.08519761	0.044203751	0.067815101	0.024393179	0.044168152	0.28762787	0.387031315	0.604298153
1102009_1	pre	Placebo	female	62.94	0.663719436	0.700022058	0.824578347	0.53740325	0.819892966	0.618736147	0.76662585	0.621009086	0.831389907	0.905735207	0.841528528	0.711544057	0.228408873	0.320888581	0.884933329	0.736628661	0.100022076	0.049480151	0.055753239	0.771369485	0.730028042	0.784788682	0.798621746	0.801858309	0.933153846	0.686763964	0.681854075	0.749367428	0.700325875	0.694899758	0.833869288	0.79455872	0.681891248	0.821695982	0.765825879	0.527416331	0.063675844	0.071685104	0.039230159	0.064137893	0.080538909	0.044104186	0.340021205	0.38088291	0.625728789
1102011_1	pre	Placebo	female	31.87	0.683181653	0.625725717	0.809680981	0.526828822	0.791729686	0.703628267	0.872506318	0.608557625	0.853581944	0.900925699	0.850568554	0.684457304	0.222610218	0.272176427	0.892436039	0.771572343	0.059664511	0.03526115	0.062467628	0.813038798	0.668927192	0.785047096	0.826531769	0.896057265	0.89933412	0.831094242	0.605217199	0.784846762	0.725612287	0.762314777	0.8379776	0.823345003	0.641599883	0.793582847	0.736752763	0.494820386	0.049924583	0.093233243	0.053184616	0.070923931	0.090285926	0.045489555	0.330216912	0.465259152	0.665509596
1102013_1	pre	Placebo	female	46.72	0.72059946	0.677171068	0.854119815	0.631926081	0.815839457	0.653501522	0.813972867	0.650569536	0.828243895	0.876332031	0.816459183	0.714994726	0.242119577	0.269899556	0.871821707	0.792420911	0.064262876	0.050882946	0.051165432	0.821896809	0.64830812	0.767043806	0.847179096	0.874050206	0.873244142	0.725532544	0.662557985	0.723194566	0.73129471	0.750631753	0.86553484	0.732230312	0.731099496	0.865540444	0.709176586	0.485601214	0.057516124	0.085052194	0.061804873	0.058587496	0.023820159	0.059831632	0.273105366	0.316433367	0.570567721
1102016_1	pre	MDMA	male	42.49	0.659733223	0.538263364	0.784491403	0.454677893	0.830307165	0.707667345	0.839450221	0.643002377	0.781491798	0.876100251	0.8598268	0.703777201	0.128257156	0.241029058	0.689453794	0.643228091	0.06862987	0.060694034	0.053044907	0.800610494	0.73338913	0.802095779	0.840974466	0.828629997	0.928354615	0.844142398	0.504139099	0.761706757	0.613412456	0.715943823	0.722237237	0.802092114	0.586714644	0.850783848	0.783346553	0.487239513	0.038129872	0.086080814	0.052065416	0.061423946	0.051650622	0.042787766	0.347724786	0.393347901	0.634802515
1102016_2	post	MDMA	male	42.77	0.752978144	0.682734108	0.832931975	0.575671386	0.829759258	0.61177997	0.814757958	0.596432466	0.876506633	0.836629343	0.838807338	0.795331772	0.194072314	0.209507686	0.832550708	0.716524156	0.132944455	0.046577453	0.075883172	0.666753388	0.646085887	0.779943046	0.689233094	0.910331951	0.897269574	0.913521367	0.540675489	0.854731955	0.741760499	0.859360542	0.840550888	0.781029632	0.555439768	0.824792289	0.785823309	0.361857106	0.060844431	0.140303132	0.031110215	0.083701626	0.074389718	0.058253392	0.356177068	0.457629067	0.64942385
1103001_1	pre	Placebo	female	24.27	0.748808862	0.672467372	0.850872252	0.644307815	0.820169639	0.651011804	0.809233788	0.644991142	0.808538499	0.884022679	0.838522416	0.82819755	0.220658123	0.262231843	0.886234531	0.774993795	0.075925054	0.048013607	0.053381489	0.83328382	0.78306317	0.758646109	0.850178359	0.839846845	0.901010043	0.795381664	0.675572593	0.719637941	0.724302299	0.837385101	0.836597597	0.720445929	0.769558424	0.827182467	0.758727061	0.532666786	0.04209793	0.080552768	0.042041987	0.07392411	0.075075493	0.041520338	0.301912951	0.367507087	0.624234975
1103001_2	post	Placebo	female	24.58	0.696601536	0.713888633	0.843268683	0.648699069	0.834447712	0.659862906	0.804905731	0.617744279	0.803657342	0.889553251	0.806195275	0.833227039	0.252882204	0.313524041	0.869873404	0.778029262	0.109384995	0.070119341	0.060739998	0.774790867	0.757438614	0.727792967	0.927187342	0.893768477	0.865032095	0.862566683	0.614741383	0.816345384	0.746223079	0.747920692	0.686171807	0.729670633	0.830462365	0.734327053	0.774520264	0.548577614	0.038356415	0.085639819	0.04274825	0.073599359	0.084913029	0.04698825	0.284144724	0.422134723	0.574258742
1103003_1	pre	MDMA	male	39.33	0.734342926	0.760282281	0.835931586	0.584154478	0.787065613	0.623555898	0.797640836	0.664752898	0.849672303	0.872005911	0.806556204	0.771919945	0.22671362	0.260182906	0.791505078	0.713188223	0.048257078	0.044768048	0.050270218	0.820350795	0.719460808	0.798625067	0.813564437	0.870728422	0.925569399	0.710187122	0.476661952	0.729930578	0.69657883	0.745972084	0.867947422	0.698262251	0.662354474	0.829486295	0.717156029	0.436473091	0.044512218	0.080582342	0.046796024	0.077529923	0.031799394	0.037888526	0.30001322	0.375089651	0.639390388
1103003_2	post	MDMA	male	39.63	0.727840208	0.721974169	0.841834925	0.519237115	0.800493725	0.641987451	0.818894089	0.639019437	0.862155837	0.851401887	0.814732475	0.72461217	0.196178133	0.240546471	0.788173779	0.658526594	0.0688458	0.038519481	0.050323571	0.868934875	0.740479408	0.77608429	0.869187968	0.86352249	0.913005923	0.819673935	0.627831229	0.782985704	0.665101395	0.69338975	0.744451256	0.781792513	0.671412387	0.858644732	0.774398422	0.497864421	0.043153967	0.072980791	0.029907501	0.069101571	0.063195126	0.035559734	0.330111576	0.448829592	0.669493124
1103004_1	pre	MDMA	male	33.53	0.644311395	0.62881803	0.823306646	0.462874118	0.851590261	0.679837098	0.803903116	0.617340722	0.810374604	0.863147372	0.841859991	0.777310458	0.145816914	0.237836954	0.730397697	0.637275893	0.106920358	0.053349675	0.058671418	0.704470184	0.67723692	0.779882681	0.854157482	0.906809258	0.904302963	0.831463265	0.47496853	0.79577964	0.60716745	0.716486204	0.811469649	0.742314923	0.571994945	0.832908539	0.709013609	0.361411698	0.044495502	0.075628871	0.0254446	0.066864061	0.05550249	0.038583709	0.35004223	0.419443517	0.621301355
1103004_2	post	MDMA	male	33.83	0.717404208	0.704127625	0.870965661	0.64146869	0.829551182	0.638554109	0.820898993	0.649525122	0.791935425	0.905662511	0.82855135	0.86155215	0.224829596	0.274972834	0.861757175	0.746610851	0.090084696	0.039420219	0.050345219	0.844641008	0.659277438	0.767336609	0.795933469	0.877406602	0.893000369	0.871841079	0.641249291	0.744135127	0.738608103	0.766213133	0.904289495	0.737989728	0.738441038	0.881108834	0.692448431	0.34112847	0.046219268	0.087863007	0.05591896	0.06812378	0.087403121	0.04012015	0.266069949	0.400076304	0.588873748
1103005_1	pre	Placebo	female	39.39	0.725638664	0.723042958	0.862082707	0.636084773	0.825670266	0.637776526	0.796105572	0.623172253	0.825270181	0.886527173	0.804096422	0.814299988	0.15005025	0.309100349	0.887542324	0.792742834	0.100630802	0.049281368	0.054169899	0.786548406	0.689641029	0.766818927	0.867131127	0.892081725	0.911826862	0.85339127	0.553308901	0.71930342	0.752165187	0.811887756	0.874129141	0.724294057	0.764811349	0.854509557	0.696628378	0.5086836	0.036077157	0.094386965	0.04335881	0.063781645	0.026932965	0.055506644	0.290302775	0.396889523	0.596969712
1103006_1	pre	MDMA	female	38.41	0.720892106	0.687164135	0.840422322	0.611260148	0.813993461	0.657846377	0.780702538	0.602644226	0.844308042	0.862198031	0.811638375	0.726874753	0.169207416	0.314115244	0.864907399	0.762500948	0.095363209	0.033363941	0.053485461	0.750557953	0.662890637	0.762724171	0.815715599	0.819876832	0.902183324	0.788580755	0.580130334	0.778795487	0.742131691	0.859942796	0.734936418	0.735640647	0.758610119	0.928928679	0.72582927	0.676952798	0.035969618	0.082584562	0.030261586	0.07116698	0.074692068	0.058327922	0.329488528	0.435143459	0.622407857
1103006_2	post	MDMA	female	38.72	0.685432255	0.652280182	0.825799668	0.527517773	0.842210621	0.616907198	0.813780017	0.627603472	0.810557119	0.887978379	0.828954372	0.744958261	0.173682061	0.248368107	0.898609062	0.736595657	0.072061248	0.044575064	0.055604938	0.803643872	0.762677447	0.780343979	0.830684514	0.854447313	0.888314974	0.742255991	0.614834639	0.709135146	0.731892042	0.791929929	0.74404857	0.746006704	0.701031548	0.783679655	0.745767383	0.5534502	0.043334583	0.072862994	0.049473573	0.071494172	0.051943851	0.05576562	0.316240699	0.453833067	0.669514186
1103007_1	pre	Placebo	female	27.53	0.640946099	0.609768665	0.848902408	0.418445844	0.842585754	0.716306697	0.834130258	0.632761359	0.854172248	0.878865887	0.831909307	0.786464158	0.178756419	0.2113641	0.873279847	0.745411623	0.091917924	0.058108565	0.058884428	0.774179518	0.675803537	0.807760784	0.805057854	0.88853329	0.91035986	0.960488912	0.56500528	0.811291368	0.66760963	0.728997663	0.759650545	0.761082467	0.506893773	0.853018953	0.785773695	0.501786168	0.042218273	0.070137547	0.045183674	0.068602467	0.054697901	0.046629799	0.356140116	0.484171636	0.712399204
1103007_2	post	Placebo	female	27.84	0.708410771	0.684881819	0.823173544	0.592236178	0.798583204	0.647843792	0.791432279	0.641962842	0.8317695	0.858732689	0.808217417	0.752845846	0.211914657	0.293507489	0.906692538	0.743128374	0.0807227	0.05379586	0.077643963	0.84063442	0.701975022	0.760913572	0.857417252	0.854781447	0.891403876	0.829197568	0.6325447	0.709685937	0.736813342	0.808734364	0.764272613	0.719413902	0.694223435	0.861827212	0.763499635	0.433956155	0.042635537	0.096940643	0.036304057	0.066952516	0.083970034	0.039843571	0.300388722	0.44201819	0.610512011
1103009_1	pre	MDMA	female	29.77	0.719649658	0.655472832	0.820708984	0.603269191	0.791764257	0.665009971	0.801250952	0.642257445	0.901804656	0.877649368	0.838454033	0.695431104	0.244002102	0.294524235	0.878703214	0.751275772	0.057488945	0.046789123	0.049971582	0.816256296	0.601496694	0.750028262	0.886972782	0.856537715	0.925204611	0.804563478	0.635169676	0.768165208	0.706148772	0.812065671	0.799817431	0.742323642	0.780380479	0.897269088	0.742338491	0.550156236	0.051159054	0.101033979	0.052797834	0.071097393	0.043242034	0.041399244	0.301834592	0.419774283	0.702956882
1104001_1	pre	Placebo	female	42.99	0.590296587	0.52568158	0.827113256	0.447280787	0.787249882	0.667556505	0.84582909	0.604171525	0.78540638	0.87093073	0.823357288	0.769376471	0.235577581	0.281775397	0.844714027	0.686553041	0.10908816	0.04193682	0.047747498	0.803692339	0.615238744	0.765404494	0.878201444	0.833546873	0.925356916	0.801097794	0.528971367	0.812578468	0.670627014	0.682360704	0.805922994	0.778280714	0.564829757	0.724264797	0.815386873	0.576463733	0.033567177	0.09317739	0.021432987	0.053920588	0.074853401	0.053251701	0.356374177	0.449531148	0.719022811
1104002_1	pre	MDMA	male	26.67	0.664041527	0.629430627	0.817397736	0.51183808	0.869445823	0.687108185	0.845267385	0.632132254	0.797365769	0.891495437	0.832812361	0.844966962	0.244000396	0.265445939	0.755686328	0.748842648	0.118346283	0.054053084	0.050722763	0.759670204	0.560336809	0.780162387	0.81723621	0.828860755	0.913709346	0.780061868	0.662844631	0.797573211	0.701358627	0.774204281	0.783144683	0.764036639	0.751567744	0.803326913	0.794966207	0.438685149	0.045370652	0.076470634	0.052546004	0.072242075	0.024891819	0.058968596	0.328008636	0.461023413	0.579783565
1104002_2	post	MDMA	male	27.06	0.694119985	0.646057382	0.865370715	0.584973462	0.80852946	0.674719087	0.773358165	0.603669208	0.852053749	0.854194083	0.798314529	0.754028969	0.284344778	0.297128232	0.798790541	0.736046352	0.098426176	0.051596685	0.05351442	0.79975067	0.710516502	0.791148513	0.866973893	0.878811401	0.889498683	0.724133098	0.522885249	0.739428864	0.698132822	0.883295195	0.823416193	0.77695701	0.639500916	0.832691754	0.735352288	0.425802675	0.043773668	0.070276213	0.035729084	0.07488345	0.065798128	0.036943179	0.301976587	0.383901481	0.59859177
1104006_1	pre	MDMA	male	50.38	0.726690748	0.610055174	0.88273702	0.549133961	0.832002448	0.649675588	0.782453291	0.646927016	0.822524258	0.857438202	0.801885641	0.745022168	0.288316135	0.32055464	0.784065824	0.765429127	0.098811368	0.059301361	0.073840667	0.862886301	0.663301513	0.755254419	0.845609097	0.857088622	0.898118551	0.720296456	0.651291195	0.771486177	0.661655837	0.756092069	0.762009843	0.784813563	0.64970571	0.863862318	0.739521909	0.467573568	0.047137687	0.073889946	0.040628479	0.067475408	0.054866875	0.05605013	0.286681353	0.388632698	0.576095929
1104006_2	post	MDMA	male	50.64	0.718514953	0.611346439	0.838820635	0.615294632	0.803606358	0.651770875	0.816304695	0.61266784	0.70223555	0.868028738	0.797264328	0.794268775	0.304795487	0.363712062	0.771302593	0.713199158	0.087718142	0.061478235	0.057985449	0.831320055	0.676072948	0.743225368	0.897209029	0.881572943	0.880402351	0.854279584	0.564098148	0.712005403	0.692192153	0.754311111	0.785669466	0.723255047	0.716258226	0.845011905	0.725103792	0.497144318	0.052722586	0.092698934	0.034831955	0.065391537	0.133245491	0.062203318	0.325449073	0.397810259	0.568096345
1104007_1	pre	MDMA	female	30.74	0.736266601	0.705833161	0.851178543	0.662498417	0.806476903	0.55039648	0.759897274	0.549686563	0.863806742	0.871843614	0.814238279	0.776419089	0.252741259	0.426016929	0.859552115	0.777525978	0.075460956	0.045771053	0.050116628	0.779811548	0.705274452	0.759025548	0.855627912	0.872186509	0.89608028	0.791919781	0.618218141	0.708499959	0.767064629	0.784823746	0.814807806	0.740037689	0.758568672	0.813066829	0.681071304	0.506769495	0.040823126	0.093982412	0.058570631	0.068424532	0.022119748	0.028883126	0.32527121	0.433344073	0.640362519
1104007_2	post	MDMA	female	31.07	0.722622831	0.721390104	0.887476585	0.658410464	0.829487647	0.584035173	0.786668085	0.564412369	0.863043393	0.899996792	0.790610794	0.752715541	0.272336437	0.404640394	0.890889797	0.799753689	0.079882976	0.049119075	0.055106375	0.83672466	0.65613244	0.75306734	0.887130943	0.877079044	0.902278381	0.788208607	0.689645356	0.769254219	0.72468514	0.811285184	0.834731982	0.724240738	0.777491187	0.861036949	0.729256862	0.503725177	0.042255217	0.088527073	0.080524711	0.072189074	0.088036005	0.040781755	0.296135959	0.44777518	0.62030821
1104008_1	pre	Placebo	female	37.75	0.711321725	0.639076455	0.87682108	0.568625444	0.800170089	0.662746156	0.805227339	0.631937847	0.831094759	0.886823505	0.833990123	0.774959186	0.311234935	0.28939822	0.826763217	0.721637932	0.094348642	0.045293689	0.052057821	0.812147564	0.68478512	0.780046213	0.866098251	0.856080269	0.88533453	0.852449419	0.704980249	0.768038905	0.727750944	0.805884308	0.803035353	0.764686322	0.744616854	0.80243155	0.793288663	0.528008198	0.043732652	0.082591582	0.035150793	0.06751981	0.090762707	0.056879131	0.304059117	0.43993346	0.621522081
1104008_2	post	Placebo	female	37.81	0.702253819	0.651098044	0.858846208	0.585215263	0.810814895	0.610519869	0.779182837	0.60321846	0.826569479	0.847282178	0.857000762	0.775925323	0.36478365	0.262196443	0.873975009	0.717559786	0.059506401	0.064927765	0.060428002	0.761054712	0.565831615	0.774563886	0.671012004	0.903980195	0.873723743	0.777997365	0.574632114	0.786278544	0.689867244	0.635865015	0.796635977	0.776445692	0.752360694	0.769783279	0.721279453	0.419335821	0.040570062	0.071104397	0.017981115	0.057887071	0.070575926	0.062118862	0.336607766	0.418548673	0.605940398
1105003_1	pre	Placebo	female	20.98	0.673678299	0.621039657	0.822447201	0.535656773	0.814033157	0.710865205	0.878427458	0.641588738	0.794351799	0.88513467	0.812102026	0.764002568	0.1769453	0.24602536	0.843937406	0.729716866	0.08720796	0.033926662	0.060892216	0.842277831	0.774038542	0.799954034	0.83544663	0.878412375	0.91365596	0.84176683	0.698063289	0.796012917	0.731459574	0.760169795	0.791188598	0.794502819	0.677060341	0.820549076	0.740578461	0.592120071	0.030687628	0.063611642	0.028473199	0.075076006	0.037506797	0.041163901	0.349387839	0.509675392	0.667031592
1105003_2	post	Placebo	female	21.28	0.670338711	0.653824672	0.846048402	0.569435005	0.841755602	0.696617404	0.874138218	0.657431289	0.818318329	0.86660821	0.808210657	0.786485634	0.169165202	0.272117178	0.845183614	0.7180873	0.08957904	0.040151352	0.043175607	0.797384871	0.797140743	0.772824613	0.792065618	0.870161092	0.905885625	0.821828132	0.600970159	0.795808407	0.735518298	0.809403514	0.802061573	0.753582803	0.691151845	0.867186203	0.691143525	0.583815783	0.051245841	0.105767658	0.051302875	0.072304678	0.066223353	0.057930698	0.307623958	0.435880181	0.641165126
1105004_1	pre	Placebo	female	46.64	0.741740617	0.634821087	0.856408874	0.556523007	0.820120713	0.672299877	0.790153065	0.622803121	0.799125124	0.808804235	0.852211211	0.776800389	0.250092281	0.337666774	0.821359371	0.757976902	0.099997792	0.052153726	0.056414427	0.811223076	0.6554165	0.766537333	0.882779451	0.892154121	0.909276998	0.731223881	0.491389883	0.781687097	0.729124903	0.877015957	0.71842478	0.74536822	0.671413589	0.824643009	0.780408948	0.517818215	0.035400133	0.098507031	0.031635197	0.067364006	0.054252532	0.041859567	0.31231197	0.403678108	0.611651079
1105004_2	post	Placebo	female	46.96	0.757515936	0.706097749	0.862851288	0.671890551	0.761689516	0.650626579	0.813093069	0.631581124	0.812250291	0.829814216	0.823909648	0.812189083	0.288280458	0.331590284	0.874823015	0.764087141	0.076835951	0.059559992	0.044986769	0.820344521	0.667593797	0.784872915	0.862897214	0.822839657	0.879386094	0.724501123	0.683576195	0.748849149	0.754982973	0.835811677	0.861940848	0.750429701	0.726923689	0.86952025	0.734376622	0.593447392	0.032574619	0.078450131	0.024627119	0.069942186	0.042543191	0.053351161	0.289122442	0.384975507	0.597615425
1105005_1	pre	MDMA	male	53.7	0.726377421	0.702583782	0.855821636	0.65646319	0.743072667	0.6892872	0.839603754	0.620284823	0.844971454	0.783421329	0.825744656	0.608452258	0.275976136	0.304759753	0.805829057	0.766939268	0.112806511	0.077120376	0.079975842	0.812819203	0.704726945	0.742722643	0.808803489	0.87990889	0.899717086	0.80854263	0.562792549	0.782420369	0.754872022	0.885031519	0.749851094	0.773469614	0.598255346	0.804403649	0.708115924	0.382434129	0.034358652	0.063712234	0.043812082	0.073776582	0.08327919	0.038783693	0.271312179	0.339406144	0.585247212
1105005_2	post	MDMA	male	54.09	0.741554454	0.696375909	0.855216448	0.662449093	0.792684657	0.683604988	0.828324528	0.631178312	0.834907531	0.908372532	0.843606106	0.81239526	0.190618429	0.258835936	0.835765772	0.742368023	0.120407524	0.03916477	0.040594273	0.779913665	0.645570285	0.756440968	0.844741316	0.862193445	0.8856379	0.760377732	0.620070648	0.728128455	0.720017105	0.796538756	0.803082948	0.736162819	0.768666049	0.846446659	0.765325185	0.36069464	0.027802809	0.090124045	0.042880238	0.071369292	0.053179408	0.042350891	0.276256419	0.332691273	0.512942124
1105010_1	pre	Placebo	female	27.87	0.680923982	0.641434709	0.832457885	0.629535587	0.787849185	0.668746034	0.812431656	0.596330743	0.861287697	0.86170132	0.804831699	0.757774075	0.229334922	0.250819616	0.895808446	0.775095659	0.113611459	0.031451468	0.05196043	0.822766356	0.620748227	0.785757631	0.803463356	0.877929051	0.896924374	0.729913854	0.602095143	0.74202238	0.738168784	0.845380484	0.818114408	0.749303724	0.723966764	0.834080372	0.77931778	0.477754469	0.040877405	0.097081829	0.040956024	0.05702172	0.048628381	0.044973323	0.279975079	0.443710226	0.62271959
1106005_1	pre	MDMA	female	54.14	0.716195317	0.647221361	0.871268494	0.638407337	0.77008514	0.665097684	0.827712984	0.610586715	0.858855626	0.883441811	0.805827096	0.761690109	0.22246191	0.270657376	0.887502394	0.76245494	0.088177112	0.044543577	0.046349247	0.808723358	0.586465489	0.770610589	0.876551569	0.864253945	0.893434849	0.843224824	0.647367917	0.730985428	0.745110596	0.835531476	0.811713755	0.759552579	0.770082141	0.853044942	0.7165425	0.548742737	0.038722417	0.084525775	0.04218633	0.072817072	0.033055052	0.055486778	0.263085384	0.356524665	0.649056407
1106005_2	post	MDMA	female	54.51	0.71365684	0.637429923	0.84915569	0.580013528	0.794674852	0.659195964	0.839009052	0.611037181	0.84552285	0.89209257	0.809909765	0.710719755	0.197533018	0.266218343	0.885564005	0.74832153	0.076320608	0.035538226	0.03002212	0.819090117	0.615483943	0.807184377	0.822958806	0.869264984	0.915084414	0.783210251	0.639571711	0.762640872	0.739318022	0.840795283	0.857870849	0.722189158	0.688843389	0.805780511	0.732828613	0.497163674	0.052416978	0.092106992	0.04593436	0.068725606	0.059395563	0.048062474	0.264871146	0.367244174	0.614968902
1106007_1	pre	Placebo	female	58.65	0.765415594	0.748144482	0.878811704	0.615315365	0.777530015	0.662737661	0.840717596	0.598156029	0.837680654	0.848559623	0.815005315	0.843774683	0.154432778	0.304672312	0.876671912	0.792205112	0.089314487	0.040816607	0.055456736	0.855745337	0.717319689	0.772447438	0.860276093	0.856523644	0.902267056	0.782921655	0.697302912	0.773113953	0.749096964	0.869079307	0.842368707	0.729906901	0.716385493	0.914493254	0.798985816	0.462234895	0.037920549	0.061254881	0.022369236	0.065683404	0.027369696	0.056255832	0.284549821	0.406078047	0.599939418
1106010_1	pre	MDMA	male	68.56	0.727763242	0.7007677	0.839541189	0.560594404	0.790036637	0.59170371	0.807498681	0.613580784	0.853738182	0.868924464	0.86637784	0.729909154	0.157870886	0.274953832	0.798496683	0.745665425	0.068631399	0.05009079	0.037052936	0.867302435	0.721994199	0.78466146	0.854629151	0.825513233	0.913529266	0.783238489	0.548667374	0.753404796	0.701384557	0.875622811	0.84275134	0.746861321	0.692360381	0.794724511	0.716693196	0.479191492	0.048527704	0.080357741	0.034667107	0.078546171	0.07308695	0.044027169	0.296397238	0.351609611	0.599863708
1107001_1	pre	MDMA	female	48.79	0.700388644	0.632478714	0.852341871	0.585612242	0.742359345	0.691906536	0.870846241	0.664671515	0.806528001	0.866278812	0.830376819	0.67547125	0.218663931	0.298947187	0.853818872	0.742351849	0.063876793	0.039210493	0.040533444	0.788278901	0.61430009	0.752214549	0.808635256	0.868944328	0.898051374	0.725459965	0.737824001	0.764151884	0.69669749	0.799614022	0.766212109	0.694977765	0.714077075	0.78433247	0.768599711	0.521719321	0.042984948	0.08990669	0.024704545	0.086945684	0.059416557	0.03700048	0.333196137	0.421259165	0.665571734
1107001_2	post	MDMA	female	49.05	0.702771105	0.698025462	0.900850383	0.607873145	0.816456135	0.652563537	0.839547148	0.658172113	0.871061791	0.87624277	0.826121237	0.803213779	0.206464046	0.280771231	0.892408396	0.773877786	0.070729339	0.040187951	0.044762237	0.741669925	0.701805588	0.800573331	0.833360014	0.863472294	0.906784359	0.772248212	0.664157897	0.79817422	0.718148169	0.745299867	0.832931518	0.772668415	0.666684944	0.849439154	0.771908574	0.533960083	0.052321515	0.097384406	0.038369736	0.071564336	0.043545301	0.053276368	0.30589081	0.382240208	0.614543456
[truncated: 13 more columns]
