# Supplementary material for: Pilot study suggests DNA methylation of the glucocorticoid receptor gene (NR3C1) is associated with MDMA-assisted therapy treatment response for severe PTSD
Source: Front Psychiatry. 2023 Feb 6;14:959590. doi: 10.3389/fpsyt.2023.959590 (PMC9939628; doi:10.3389/fpsyt.2023.959590)
Supplement: Supplementary file 6 [file Data_Sheet_6.CSV]

NR3C1
ID	timepoint	group	sex	CollectionAge	cg21177852	cg15374100	cg15740681	cg23273257	cg26081259	cg13514002	cg24801588	cg00407401	cg19457823	cg12741214	cg04457787	cg20728768	cg25708981	cg19645279	cg19176661	cg07715663	cg24052866	cg22233604	cg03857453	cg15115787	cg12888360	cg08695103	cg14621978	cg18484679	cg16586394	cg25535999	cg03746860	cg20598211	cg05483455	cg16594263	cg16535116	cg05900547	cg19432243	cg19820298	cg27107893	cg06613263	cg17342132	cg07742588	cg00294552	cg16219186	cg08845721	cg12969488	cg07733851	cg18998365	cg27122725
1101001_1	pre	MDMA	female	42.59	0.746280644	0.682705581	0.862238533	0.900118797	0.871498669	0.813217388	0.743741734	0.814749309	0.651303243	0.858123768	0.88546992	0.146532836	0.840753425	0.481209492	0.830251414	0.697862703	0.4716781	0.833737925	0.730392814	0.052806519	0.198145149	0.442324293	0.4313227	0.803720286	0.848563568	0.7954816	0.815282637	0.75465433	0.876821488	0.827334122	0.633767773	0.624829286	0.549776472	0.561699224	0.623414135	0.633383843	0.609035302	0.44850373	0.486475226	0.530948737	0.515270456	0.482293661	0.255053455	0.346334361	0.209872335
1101001_2	post	MDMA	female	42.92	0.642096049	0.784526587	0.801954053	0.904752209	0.915250302	0.864245428	0.815419412	0.799923763	0.767783836	0.85472043	0.842742749	0.124658913	0.814257426	0.515768529	0.818143142	0.76761531	0.574818628	0.783184292	0.597370116	0.039996656	0.221006529	0.317887588	0.676365828	0.721347044	0.866250742	0.852999829	0.848234822	0.816172078	0.922540965	0.881020147	0.75474561	0.629287558	0.859488175	0.709741551	0.701394123	0.741569844	0.764298395	0.60817627	0.624594765	0.654742628	0.70503798	0.574924488	0.243021768	0.46387781	0.188852288
1101002_1	pre	Placebo	male	44.46	0.676461866	0.767131499	0.787821304	0.893884177	0.857996708	0.834735003	0.845045028	0.829357889	0.794596208	0.86968277	0.835613995	0.133186134	0.851909272	0.578205488	0.846455076	0.813202898	0.523405819	0.703850661	0.519749084	0.043626804	0.249037707	0.359129503	0.731031791	0.757302619	0.840317412	0.84852596	0.840636713	0.839910845	0.88213225	0.842538271	0.646523741	0.746075957	0.730519615	0.770992658	0.725721162	0.692939715	0.820345326	0.705042589	0.893150896	0.729359466	0.787078667	0.658542595	0.283147728	0.444671669	0.166475309
1101002_2	post	Placebo	male	44.77	0.760180372	0.66916322	0.848572713	0.884471095	0.886525936	0.866790077	0.747943852	0.839233749	0.670200269	0.872650293	0.858901163	0.116594747	0.740423127	0.502267477	0.833540728	0.689645994	0.435689831	0.831279931	0.734454996	0.03386435	0.178908945	0.414934037	0.455470823	0.888076455	0.827034727	0.825923224	0.829605314	0.774054267	0.900549911	0.842096016	0.818702558	0.729140621	0.643106683	0.652517074	0.643228281	0.580586979	0.609538169	0.520964831	0.574686076	0.544705198	0.506680587	0.436063987	0.220845307	0.303475489	0.118047478
1101003_1	pre	Placebo	male	35.34	0.654982938	0.668855507	0.798361441	0.857529241	0.875978566	0.801922911	0.825059229	0.809818258	0.765259953	0.916804612	0.858888943	0.156103696	0.751491224	0.598942125	0.866575063	0.790116867	0.575697895	0.710666548	0.598369443	0.067537814	0.236279181	0.316681666	0.78607358	0.781516852	0.82367402	0.851256226	0.862066053	0.820347139	0.87613502	0.869629376	0.668414035	0.653993796	0.670932289	0.781934243	0.815883836	0.745010134	0.825861879	0.640754414	0.739339378	0.846660652	0.81876207	0.677869374	0.282758231	0.466280093	0.290616959
1101003_2	post	Placebo	male	35.73	0.712554507	0.757394759	0.804279135	0.917108457	0.831174258	0.823213749	0.777410132	0.782567336	0.721188761	0.890392422	0.880188663	0.147819612	0.812552593	0.599393734	0.837090796	0.786753557	0.576741369	0.710498462	0.633883606	0.045209751	0.261966546	0.365279791	0.709915857	0.846434578	0.835654277	0.797303201	0.82605512	0.813806279	0.89496113	0.889925736	0.668532396	0.639819944	0.623623977	0.76470447	0.787158969	0.75413546	0.803109893	0.636951453	0.773608475	0.713549987	0.738118096	0.656955177	0.274088495	0.441589401	0.055326686
1101005_1	pre	MDMA	male	70.18	0.648135124	0.685050809	0.786512774	0.914814585	0.861429679	0.796216841	0.812196742	0.851059187	0.71320019	0.889711442	0.875238949	0.126706986	0.763583221	0.596451365	0.799342666	0.804574114	0.610734078	0.736451486	0.527451352	0.079998429	0.185074916	0.325198963	0.688827919	0.936612782	0.848607039	0.785316563	0.814693682	0.738829179	0.911071275	0.861092094	0.650025246	0.682423842	0.670413955	0.661515925	0.779652051	0.713746548	0.715371887	0.605695524	0.757315097	0.670125434	0.662026168	0.510005683	0.209134011	0.352361546	0.158300443
1101005_2	post	MDMA	male	70.46	0.673360837	0.760252149	0.818399345	0.905204475	0.871061028	0.825415475	0.792149002	0.780664117	0.728317809	0.828362074	0.808602641	0.106208933	0.707303083	0.580766795	0.830165287	0.790974131	0.614336783	0.723115085	0.532344332	0.073521473	0.233835348	0.295500617	0.729283723	0.790253723	0.854034805	0.789687695	0.810911292	0.854743231	0.881881751	0.854335415	0.67947357	0.722000543	0.733738462	0.701968385	0.781260724	0.755883757	0.752114155	0.754163538	0.76091926	0.657175361	0.711144174	0.575156782	0.197485285	0.357803314	0.1295075
1102001_1	pre	Placebo	female	37.31	0.678583452	0.761867489	0.836754643	0.913503175	0.869335136	0.818731825	0.848337177	0.776087497	0.740096437	0.846848191	0.850531226	0.131919709	0.821378414	0.554005619	0.790720726	0.786993975	0.530655154	0.758431802	0.619057588	0.048793272	0.227702361	0.352216967	0.69121238	0.771835089	0.847438782	0.836774884	0.833694097	0.790119329	0.863697754	0.834993944	0.679732956	0.729303793	0.691274933	0.747626405	0.711026536	0.716760455	0.73763391	0.725701081	0.717619555	0.666848785	0.773909716	0.611895812	0.286116149	0.390539866	0.088592364
1102002_1	pre	MDMA	male	34.66	0.674891957	0.78931243	0.792297665	0.896109885	0.887265128	0.791662265	0.713536247	0.825100067	0.74704721	0.777213801	0.806039841	0.160805718	0.611451337	0.558643019	0.846461254	0.778123632	0.586363328	0.759350374	0.590683891	0.077380029	0.247721687	0.38314954	0.611534515	0.659328478	0.835754988	0.803283204	0.719831355	0.794697443	0.834471798	0.840106404	0.522247845	0.616976683	0.685141933	0.724781635	0.742479188	0.737444408	0.757921078	0.578330995	0.645257815	0.700176236	0.672204251	0.589157417	0.281344056	0.383394134	0.148681655
1102002_2	post	MDMA	male	34.97	0.69743114	0.737292875	0.867529304	0.903939528	0.810868882	0.804257449	0.766186703	0.723686771	0.778322725	0.833277502	0.89358332	0.116298271	0.726347756	0.557219742	0.808077168	0.738834094	0.614401887	0.700977818	0.661959459	0.056397334	0.208526336	0.379447014	0.723870788	0.854099516	0.828359029	0.845794826	0.830016121	0.787707503	0.897877488	0.855709743	0.679435814	0.600501514	0.627563642	0.653964809	0.796895491	0.734877663	0.788712308	0.631040412	0.744398307	0.752669705	0.750188772	0.68349417	0.337757826	0.517156146	0.197110245
1102003_1	pre	MDMA	female	55.35	0.714421882	0.783209508	0.839259952	0.888184251	0.827535456	0.80691404	0.756152814	0.767703187	0.774385305	0.844425087	0.825333989	0.138729786	0.768887792	0.591268268	0.785606605	0.81951794	0.620303691	0.73474444	0.552508782	0.067645353	0.24808154	0.363406705	0.716780562	0.716160309	0.857318591	0.880552841	0.873518204	0.797332492	0.890714068	0.868482424	0.781650016	0.67632001	0.67645641	0.695644476	0.720320405	0.696564654	0.804683112	0.613986731	0.792939698	0.630095812	0.746319733	0.625910814	0.214158246	0.372293478	0.180911397
1102003_2	post	MDMA	female	55.66	0.692312249	0.78613562	0.801210727	0.90712188	0.844567996	0.85512841	0.813737975	0.875950476	0.783543804	0.876284255	0.847649309	0.109064124	0.799755838	0.546532334	0.812511552	0.834000697	0.60897365	0.758405085	0.60018186	0.065409624	0.291442328	0.321517893	0.709250112	0.973781251	0.830918833	0.817560077	0.826695358	0.817262764	0.895186132	0.873309816	0.747769565	0.751075255	0.60939444	0.729566372	0.718581038	0.705363828	0.763219337	0.631455344	0.736282309	0.734476265	0.708720013	0.590496371	0.264079292	0.381594108	0.124727037
1102006_1	pre	MDMA	female	24.95	0.707899655	0.810062808	0.831222603	0.890701783	0.882879807	0.796996079	0.806702746	0.877930831	0.86733619	0.830343945	0.849797501	0.139158648	0.748832345	0.503237853	0.821041492	0.826012411	0.558368616	0.720999321	0.531065406	0.054746257	0.2348556	0.27928019	0.796902684	0.870619145	0.812887661	0.81731381	0.870352822	0.852603338	0.895496328	0.839891106	0.67331233	0.761111315	0.77104354	0.820954538	0.8053877	0.735554779	0.808115203	0.830321062	0.794631429	0.801150714	0.800349813	0.65493261	0.238620895	0.429264343	0.087744193
1102006_2	post	MDMA	female	25.31	0.663011085	0.707695608	0.811050229	0.904696872	0.868505938	0.810712158	0.79541012	0.819453624	0.772888164	0.838529517	0.842837039	0.125669363	0.776796425	0.483264223	0.838891852	0.818615131	0.586567767	0.725065352	0.54367686	0.06154303	0.236281508	0.279068986	0.719261447	0.816257479	0.842572984	0.842238536	0.833423181	0.811981745	0.891900825	0.873578685	0.718389728	0.721093523	0.665648964	0.812487199	0.785511749	0.71985776	0.815925916	0.740306449	0.841319198	0.764556801	0.772468624	0.628226681	0.264506922	0.400356776	0.155317665
1102007_1	pre	MDMA	male	47.35	0.635132837	0.593254088	0.822212247	0.901044601	0.821549232	0.803195181	0.80569181	0.800924604	0.743075881	0.817518538	0.809121643	0.162950358	0.809497254	0.485641264	0.816403744	0.780993766	0.61129268	0.463271252	0.59606572	0.130682874	0.20043196	0.367292256	0.77578378	0.809125187	0.799550123	0.813970919	0.82939051	0.867354968	0.942422091	0.83751263	0.649282448	0.642846991	0.549842963	0.658365005	0.777117619	0.702635878	0.80276321	0.588332159	0.634841605	0.781662376	0.770872921	0.62876499	0.353726076	0.396015701	0.16831479
1102007_2	post	MDMA	male	47.66	0.660897793	0.809406563	0.811556248	0.873060509	0.865290936	0.836736009	0.820036024	0.799819733	0.730958851	0.851638538	0.831811871	0.130173453	0.811780521	0.446456312	0.820113756	0.804450041	0.61588536	0.419945463	0.561207421	0.082484934	0.233761369	0.316363895	0.73393996	0.800362063	0.841287878	0.816688293	0.798884075	0.809971357	0.863122373	0.856984038	0.683748922	0.662617052	0.728471792	0.704175484	0.659091767	0.704689197	0.767678141	0.802751454	0.786984816	0.686928176	0.759029	0.627884039	0.273815634	0.444184407	0.087959247
1102009_1	pre	Placebo	female	62.94	0.728300705	0.726415964	0.817182174	0.899788301	0.876634142	0.837751641	0.866076985	0.798480221	0.689429508	0.770524763	0.829521988	0.171436074	0.606510326	0.474326313	0.771904722	0.715383276	0.574286973	0.744080418	0.652216723	0.066268742	0.362464981	0.322933126	0.666244662	0.824187896	0.82377152	0.884980249	0.844492834	0.859394935	0.929147343	0.849742903	0.673622069	0.665256862	0.610855589	0.743730112	0.459741948	0.698687876	0.755111867	0.572493573	0.698121793	0.688245752	0.738536366	0.632532377	0.182908328	0.337899683	0.116522058
1102011_1	pre	Placebo	female	31.87	0.712681071	0.744887182	0.803549107	0.896337951	0.881023093	0.844371081	0.762782641	0.853849917	0.728761473	0.865812973	0.847746773	0.141046718	0.813463451	0.501842772	0.806022765	0.746390912	0.591455207	0.770693126	0.644073483	0.045754564	0.202055244	0.344593564	0.699693484	0.808440024	0.838805746	0.803499035	0.800238059	0.812673497	0.898502473	0.859327329	0.708355328	0.763898533	0.73207672	0.695679797	0.686543987	0.711470304	0.724582405	0.585629484	0.640641529	0.6288214	0.669983873	0.537757426	0.244125391	0.393127137	0.119609274
1102013_1	pre	Placebo	female	46.72	0.674250233	0.747355386	0.785598862	0.883540481	0.833269114	0.815870576	0.800242253	0.82103238	0.786668679	0.885607849	0.853063488	0.140572682	0.829026206	0.474043002	0.834782367	0.860560944	0.612117929	0.717666546	0.571005014	0.04086806	0.218760175	0.321995347	0.782232669	0.823665249	0.849864058	0.826899076	0.816211899	0.85867374	0.876917021	0.854399598	0.625179674	0.709324332	0.790233546	0.731765581	0.831539871	0.716697097	0.839216765	0.69723368	0.780533326	0.779698499	0.796521399	0.669542875	0.264996534	0.394736382	0.117570247
1102016_1	pre	MDMA	male	42.49	0.691355092	0.766711937	0.809042283	0.921816797	0.843545555	0.807684722	0.735990372	0.870647525	0.608695204	0.880882591	0.847810977	0.124285506	0.782777778	0.594288341	0.856993561	0.763434664	0.545210953	0.784991819	0.644329795	0.052516362	0.298956363	0.417128081	0.603139146	0.784783842	0.859831454	0.816496122	0.812626479	0.74311297	0.848900587	0.857575795	0.651986231	0.662704709	0.60824481	0.601056563	0.724214161	0.64346087	0.649118349	0.559795134	0.645962932	0.610346402	0.578700565	0.507393266	0.234153214	0.417492671	0.24511373
1102016_2	post	MDMA	male	42.77	0.672770541	0.709796115	0.788181385	0.883888468	0.845561654	0.813853914	0.760673388	0.797146841	0.641768839	0.845036678	0.86331312	0.129337735	0.725895004	0.50970877	0.84105604	0.79155714	0.68074688	0.713968321	0.5722897	0.054987584	0.231909729	0.406919084	0.610804851	0.86813127	0.864956234	0.789325297	0.762807579	0.768931915	0.921048484	0.859209494	0.803819444	0.637034143	0.651976207	0.682909843	0.65983887	0.717340617	0.773801128	0.577312476	0.722862934	0.672703956	0.643951041	0.5599528	0.210899901	0.316381842	0.193777633
1103001_1	pre	Placebo	female	24.27	0.682831797	0.762139016	0.775152388	0.883722632	0.868644838	0.787774083	0.841289582	0.81555914	0.812079695	0.882907782	0.873734555	0.174483869	0.772209185	0.491586182	0.818952133	0.832809242	0.653621592	0.728966976	0.571238784	0.048014826	0.22062613	0.315475792	0.803036659	0.819922298	0.847182563	0.801265545	0.825585711	0.833685225	0.889945278	0.859529103	0.71572764	0.728313865	0.715358932	0.726599456	0.749218296	0.72887553	0.811390972	0.667129294	0.802621504	0.76513596	0.788486803	0.684800092	0.270323356	0.472942823	0.146295463
1103001_2	post	Placebo	female	24.58	0.733959973	0.781367004	0.808574356	0.896950606	0.783012721	0.764220747	0.80864483	0.839674182	0.811237856	0.844327502	0.819171828	0.195963065	0.82628132	0.537926604	0.804776989	0.811217043	0.649339073	0.718996692	0.589564076	0.049442366	0.437608716	0.318689952	0.75955946	0.883087185	0.799365225	0.868865939	0.851784706	0.83849604	0.86206705	0.83276452	0.667350567	0.690517283	0.724674948	0.652118606	0.68388026	0.728850411	0.837079001	0.66082476	0.588659585	0.774105052	0.810653969	0.71519611	0.310889397	0.46899444	0.097330855
1103003_1	pre	MDMA	male	39.33	0.734513556	0.748062215	0.855490506	0.916382092	0.86218282	0.805749084	0.789900925	0.79875827	0.763395969	0.876393275	0.840230102	0.115371298	0.734440401	0.472019525	0.82506307	0.782762317	0.579374254	0.755677946	0.565019583	0.054330973	0.265230174	0.340440416	0.721741274	0.809548512	0.840291771	0.841145568	0.839744071	0.818728318	0.866821926	0.878659055	0.757443791	0.61995422	0.818389568	0.713322681	0.600445799	0.70132787	0.806656906	0.608577253	0.78460864	0.744718575	0.800933463	0.659728158	0.261523849	0.461441756	0.096857972
1103003_2	post	MDMA	male	39.63	0.76247162	0.770356965	0.855565016	0.912042586	0.853454447	0.810486429	0.780914992	0.828591971	0.792415914	0.875366912	0.844459918	0.132496863	0.71681071	0.474616337	0.852859109	0.747379176	0.560053931	0.742351738	0.650630377	0.063865701	0.250021635	0.345553137	0.624742275	0.783068901	0.846092995	0.832862074	0.844203721	0.825047455	0.860199707	0.849968325	0.802634129	0.673038456	0.732917302	0.857347296	0.625964841	0.757247929	0.771152429	0.436415725	0.71766548	0.705917064	0.742193953	0.615716134	0.251917658	0.401216132	0.151378278
1103004_1	pre	MDMA	male	33.53	0.733907122	0.666284723	0.850332193	0.903412394	0.884098677	0.841301107	0.789776456	0.821756535	0.71902602	0.89933837	0.827336003	0.083608186	0.773466132	0.474267894	0.761768388	0.74793276	0.558571452	0.796236231	0.719576539	0.069286099	0.193345317	0.392356923	0.574428313	0.741752213	0.832141997	0.84713419	0.808780999	0.838136096	0.860609355	0.868489292	0.777398914	0.654607538	0.670911426	0.73170257	0.686628738	0.669845517	0.727629196	0.602647043	0.736669025	0.609411489	0.642406972	0.568275343	0.23114011	0.362150763	0.178152243
1103004_2	post	MDMA	male	33.83	0.665266625	0.825399421	0.7927197	0.887927806	0.850175041	0.81763195	0.793016658	0.857847587	0.786209041	0.877046974	0.846517465	0.137616353	0.773445697	0.453207506	0.83657855	0.819132216	0.550539815	0.744176564	0.592578255	0.063003112	0.2589254	0.318780076	0.747901658	0.752533696	0.879430476	0.842445934	0.822139569	0.850417806	0.891233168	0.85005665	0.740780821	0.73580228	0.638600897	0.772639735	0.791698304	0.714476197	0.811418231	0.781752002	0.82201289	0.769738769	0.815819307	0.64761279	0.25300398	0.427073666	0.113022384
1103005_1	pre	Placebo	female	39.39	0.673116974	0.808847971	0.774220355	0.880844624	0.868880112	0.811789121	0.84118905	0.845461487	0.804754492	0.848448644	0.857168347	0.155704376	0.802944313	0.472351229	0.835290118	0.809120572	0.599971101	0.713379588	0.555155833	0.069347783	0.214007106	0.329648382	0.809204931	0.794230289	0.8377154	0.845163644	0.764563373	0.810885377	0.907251616	0.861918075	0.722915972	0.782388192	0.727912044	0.844477524	0.730727426	0.671745324	0.857170384	0.757654263	0.814385181	0.762265803	0.775155129	0.678076066	0.292121815	0.422942723	0.088401323
1103006_1	pre	MDMA	female	38.41	0.68217468	0.760023927	0.813974556	0.865277306	0.817835976	0.833538453	0.775075199	0.730436171	0.700057411	0.82790132	0.825558633	0.169756697	0.912140184	0.472461079	0.778891845	0.748031222	0.570750569	0.737110288	0.619201388	0.080192255	0.347232866	0.35618525	0.744801738	0.807575372	0.87630552	0.834324886	0.799620595	0.792323915	0.871609647	0.872076938	0.719513597	0.712033464	0.624101701	0.724175215	0.586531387	0.707687778	0.785279029	0.618848846	0.778210558	0.720871521	0.762160906	0.635211367	0.311623915	0.42410484	0.207792997
1103006_2	post	MDMA	female	38.72	0.687331581	0.719414122	0.829640491	0.890907658	0.861990271	0.807596427	0.810200143	0.852691661	0.735412805	0.839547205	0.817962707	0.131109403	0.697706179	0.504597633	0.834654919	0.793355886	0.568693242	0.765636148	0.626303799	0.062401961	0.204447562	0.36647711	0.683959154	0.828233352	0.82914567	0.821432243	0.797317506	0.80316495	0.920183704	0.847229123	0.706323451	0.637580617	0.66074685	0.726113643	0.76468008	0.715186355	0.755101851	0.691257868	0.777201143	0.69080293	0.713278605	0.610577424	0.267581061	0.428211187	0.204060823
1103007_1	pre	Placebo	female	27.53	0.73565034	0.744460134	0.837789169	0.904063083	0.866607758	0.84111218	0.743601277	0.867350381	0.642849094	0.844496407	0.807080243	0.150969227	0.832295136	0.486552408	0.889243575	0.72827929	0.45949309	0.840516619	0.677067197	0.052481928	0.268436188	0.348203147	0.585811899	0.75267761	0.852387215	0.824322645	0.745658025	0.745573187	0.869564974	0.887429503	0.726786464	0.663026054	0.574135278	0.813532402	0.665925503	0.660659336	0.670295432	0.545922165	0.463911042	0.56023284	0.61648946	0.504305469	0.236768589	0.409939933	0.253321246
1103007_2	post	Placebo	female	27.84	0.698742889	0.768312567	0.795207852	0.901617424	0.84266734	0.819485732	0.747607719	0.837015353	0.859560343	0.83392439	0.870662865	0.173766004	0.6823504	0.542986313	0.804631175	0.803063077	0.605945594	0.778489715	0.628559763	0.049776604	0.190197226	0.300911962	0.694762552	0.788843058	0.848186386	0.771296111	0.791455915	0.824494571	0.937531804	0.85680768	0.704251464	0.668151701	0.655830734	0.852873377	0.756761675	0.776798708	0.798157764	0.598334922	0.699643494	0.768577091	0.798536842	0.654361572	0.240197459	0.437510643	0.205283061
1103009_1	pre	MDMA	female	29.77	0.62879062	0.689964735	0.842857952	0.870530401	0.828230833	0.830371392	0.797844853	0.877181535	0.806846842	0.89235239	0.821177608	0.142796714	0.862632175	0.484157363	0.785016568	0.839827013	0.587514047	0.764624835	0.597647527	0.03400925	0.166773777	0.245655976	0.744961374	0.801517982	0.875235631	0.820101952	0.833219484	0.824294675	0.886871287	0.833988452	0.645696536	0.809834634	0.709950645	0.783678805	0.776367527	0.676322974	0.83805143	0.675951179	0.747123853	0.809204771	0.771522094	0.640313038	0.250533491	0.493463508	0.074449135
1104001_1	pre	Placebo	female	42.99	0.762176952	0.765443418	0.79360863	0.867028118	0.830196744	0.835534792	0.680214845	0.823321669	0.792966163	0.847799967	0.848360509	0.139256354	0.678948093	0.530850824	0.8809192	0.687499571	0.498160961	0.820620829	0.687639456	0.054694163	0.199003583	0.348064729	0.578576412	0.773085373	0.852080498	0.802497558	0.852231737	0.758318042	0.865619757	0.869552959	0.753139523	0.740853636	0.751976738	0.799236334	0.68065654	0.639521364	0.644604935	0.584899726	0.638898357	0.502468219	0.602297281	0.492875343	0.191009567	0.368277341	0.2434663
1104002_1	pre	MDMA	male	26.67	0.65639211	0.788690734	0.845950463	0.8954482	0.857552915	0.828466167	0.792721856	0.877118364	0.754635053	0.853956092	0.837605402	0.13800301	0.819584464	0.483438521	0.832955387	0.802350152	0.555565284	0.792121593	0.61261187	0.048161401	0.279861807	0.292718478	0.695606414	0.80023363	0.84515809	0.819090143	0.803978492	0.778141785	0.908774052	0.887884613	0.663672985	0.693289652	0.703160946	0.658781234	0.774143975	0.652058672	0.765562176	0.648756761	0.711842105	0.674823441	0.719026759	0.601624624	0.24409711	0.390355714	0.141300593
1104002_2	post	MDMA	male	27.06	0.643219141	0.833752038	0.777707286	0.939889354	0.829048971	0.799935075	0.811834102	0.860702188	0.789344152	0.83075183	0.837342572	0.093537484	0.803832078	0.515816542	0.759027142	0.7826523	0.620327897	0.743730424	0.542882676	0.05539244	0.214273106	0.364764833	0.715485781	0.751175989	0.830852322	0.830987774	0.808897564	0.831402765	0.930251525	0.850294665	0.713318284	0.656439926	0.656884443	0.662646586	0.767295382	0.740216453	0.79460303	0.561484603	0.651095706	0.725792834	0.779014552	0.606173426	0.275394784	0.440060523	0.102578554
1104006_1	pre	MDMA	male	50.38	0.722358556	0.784333752	0.797567148	0.890781659	0.846740866	0.788602443	0.784656383	0.765927273	0.703781238	0.881363928	0.852557486	0.127275162	0.724590279	0.472188358	0.793654125	0.788546217	0.597180857	0.758824085	0.607586924	0.050225172	0.254587546	0.331131604	0.613607772	0.835962801	0.825133459	0.829959086	0.846529536	0.789327139	0.835451004	0.875254303	0.679688934	0.643800765	0.726474198	0.580528402	0.70108075	0.661930449	0.756437126	0.666302766	0.72599653	0.699845761	0.76323925	0.629194562	0.219069915	0.485883782	0.199755638
1104006_2	post	MDMA	male	50.64	0.72135262	0.714484175	0.878499556	0.876517261	0.845076305	0.778741672	0.745143107	0.748747989	0.82485022	0.876337992	0.851410574	0.161688801	0.852513383	0.4602233	0.836480129	0.79798466	0.611123889	0.764418501	0.615099761	0.089003817	0.353751215	0.401974948	0.629875704	0.81771422	0.850968431	0.830853317	0.767608819	0.781329284	0.884940575	0.86348632	0.636044688	0.755497597	0.5375649	0.600357306	0.746652264	0.676270267	0.757604927	0.667461875	0.757523132	0.704902419	0.74859467	0.644428355	0.291760746	0.411360383	0.178819947
1104007_1	pre	MDMA	female	30.74	0.681778828	0.740572297	0.842377401	0.881808864	0.865118521	0.838353952	0.829994023	0.767371417	0.829261564	0.860554575	0.841851331	0.09814944	0.832784223	0.453153224	0.835769352	0.806896001	0.575677094	0.706777616	0.551003428	0.059980409	0.239850252	0.308992006	0.740400614	0.823801187	0.819954212	0.819597441	0.868854192	0.840467805	0.882357949	0.850959171	0.76969324	0.770306419	0.830554217	0.72463444	0.778157294	0.758968075	0.841664561	0.782428972	0.762573597	0.788015419	0.812535672	0.669061422	0.242829661	0.388330075	0.151331386
1104007_2	post	MDMA	female	31.07	0.665722558	0.860728036	0.866246955	0.888197268	0.874479937	0.818082804	0.797066929	0.815202342	0.799840909	0.873617741	0.860327538	0.121836157	0.759738695	0.445941007	0.788575601	0.830917939	0.585285975	0.732296041	0.547682193	0.055201415	0.210328966	0.27869409	0.732485089	0.727628235	0.833823546	0.813593093	0.859037454	0.878294821	0.922156555	0.860782021	0.675370821	0.770174469	0.862685549	0.776787335	0.900063654	0.705480186	0.846220872	0.744224998	0.760572054	0.740866882	0.820840673	0.635869185	0.263159134	0.384179107	0.088592292
1104008_1	pre	Placebo	female	37.75	0.643751263	0.878087516	0.828554691	0.855063808	0.861081267	0.823610821	0.749627065	0.752675512	0.730389049	0.829322296	0.867651383	0.124594913	0.75768114	0.487012047	0.78497867	0.770566493	0.568020187	0.740076111	0.655243024	0.047602399	0.251705011	0.303451134	0.779427254	0.812395047	0.868880483	0.743870003	0.878760128	0.82123666	0.85104907	0.869202271	0.701233669	0.638866924	0.767132332	0.731464001	0.769406861	0.625222463	0.784810195	0.702872003	0.666196379	0.714638165	0.763482665	0.584787163	0.241891596	0.390891451	0.118375926
1104008_2	post	Placebo	female	37.81	0.706002542	0.698907568	0.817928206	0.869136071	0.802112317	0.787338526	0.709268303	0.702047776	0.703895646	0.850841064	0.880218645	0.172223456	0.755353618	0.466158163	0.825249961	0.790886965	0.561847777	0.759338636	0.603728027	0.049283436	0.241015734	0.322060672	0.704112243	0.861981399	0.861801963	0.865306962	0.855490633	0.805071159	0.843638299	0.903873366	0.595897863	0.699572922	0.476999007	0.600126804	0.721029964	0.666213515	0.773442444	0.603562576	0.668656884	0.691471979	0.763455865	0.600639127	0.244113679	0.346311676	0.138273297
1105003_1	pre	Placebo	female	20.98	0.656873021	0.700570673	0.829151694	0.918699274	0.839552831	0.850117241	0.853033178	0.803099017	0.735971574	0.853086746	0.854541473	0.114740678	0.794788737	0.609944741	0.82088669	0.783481917	0.545166314	0.787608405	0.611294035	0.070995425	0.27849032	0.407912599	0.668665928	0.797977539	0.847441292	0.821611004	0.841829947	0.832820252	0.869807947	0.871552552	0.770668509	0.690516236	0.67445165	0.661585303	0.726598935	0.683795227	0.740817283	0.642007041	0.70249685	0.666085321	0.688013113	0.58272929	0.271121818	0.474637661	0.191807155
1105003_2	post	Placebo	female	21.28	0.648792905	0.711943794	0.804532426	0.885103972	0.838325301	0.839212364	0.793359751	0.822398592	0.821098694	0.862667631	0.829460947	0.138194996	0.807206058	0.568057918	0.792326222	0.826314152	0.618101228	0.773900199	0.534769781	0.065012862	0.307836708	0.355211512	0.742084785	0.752862433	0.857513427	0.822744069	0.790760993	0.812242388	0.914382783	0.822373806	0.697957901	0.724387202	0.738535016	0.72226406	0.707437994	0.651688609	0.769305956	0.677110299	0.706647442	0.687297804	0.706933655	0.588001926	0.234785699	0.405186538	0.231645524
1105004_1	pre	Placebo	female	46.64	0.631683036	0.773394325	0.805532963	0.902467668	0.842554116	0.840772172	0.813854296	0.859222718	0.714284695	0.830484588	0.867854808	0.162945255	0.660823919	0.494916131	0.84624275	0.77504054	0.587091671	0.76324832	0.596163155	0.056212567	0.255824225	0.326954709	0.733466066	0.762776006	0.840971209	0.83725742	0.817310502	0.800536066	0.895740213	0.851106017	0.764144335	0.686949185	0.740399946	0.756401669	0.635985069	0.73556605	0.7782562	0.788700217	0.726603952	0.684488032	0.755763438	0.617273829	0.270366683	0.39277034	0.22978778
1105004_2	post	Placebo	female	46.96	0.663108455	0.852704048	0.786480637	0.858190056	0.857344323	0.819685193	0.787832478	0.786740076	0.770889409	0.836168547	0.844629392	0.175065165	0.792862862	0.461141029	0.829579297	0.823090373	0.611086951	0.725789404	0.518159203	0.071648289	0.240368877	0.287033669	0.729254766	0.804663045	0.892612115	0.81182329	0.817340203	0.823239521	0.90635465	0.839481144	0.695615389	0.707787383	0.708098008	0.749533854	0.882904259	0.760641134	0.826962817	0.749310669	0.772155542	0.773792442	0.810026432	0.699407449	0.242029927	0.44732686	0.149557839
1105005_1	pre	MDMA	male	53.7	0.658202105	0.852047142	0.73432016	0.893519497	0.794910656	0.816097097	0.823991589	0.758055201	0.80299744	0.860068291	0.861263117	0.207542461	0.840045464	0.640840209	0.822446967	0.790099265	0.604462481	0.728477513	0.562921534	0.07142129	0.244787515	0.391125739	0.777204737	0.811530671	0.86971673	0.809074004	0.875939479	0.769654968	0.887216095	0.873969256	0.643413855	0.570843902	0.623526586	0.677560956	0.815254152	0.73138457	0.861917281	0.540892071	0.745993682	0.801119997	0.769608878	0.739930147	0.198025136	0.486819964	0.160960013
1105005_2	post	MDMA	male	54.09	0.664448229	0.788483351	0.814321718	0.915596974	0.866350541	0.817135474	0.787410597	0.859656295	0.848479793	0.855496061	0.849757865	0.134817315	0.915223814	0.503768644	0.823353639	0.815219354	0.573835978	0.727424117	0.538483004	0.04758921	0.276248452	0.320218699	0.770246489	0.803249932	0.817846647	0.798143688	0.829877304	0.79598172	0.906856446	0.850708648	0.69687249	0.65674873	0.773970323	0.805797163	0.727182394	0.730728242	0.818909921	0.766892469	0.905260463	0.672961908	0.822623001	0.666844697	0.246802534	0.452247572	0.116120502
1105010_1	pre	Placebo	female	27.87	0.680101647	0.76235341	0.839279285	0.913949428	0.901783065	0.787698308	0.764978751	0.856798289	0.772078471	0.866391339	0.857487601	0.132105434	0.775754782	0.482104203	0.862410423	0.797217796	0.577727447	0.717620446	0.537491146	0.060378208	0.284017429	0.31546245	0.735398445	0.846150148	0.803615871	0.814953989	0.810138631	0.874000665	0.947681682	0.875199961	0.6423162	0.69659305	0.757605963	0.725980223	0.581550401	0.711927487	0.784482716	0.734469116	0.751581058	0.753372093	0.813842693	0.767650529	0.303960853	0.516614972	0.080574943
1106005_1	pre	MDMA	female	54.14	0.726414395	0.703720016	0.809413212	0.879922218	0.853921547	0.8200283	0.835918628	0.795648292	0.81773101	0.866304547	0.830470359	0.110668085	0.718703235	0.474773473	0.791362686	0.804621864	0.542009885	0.702057879	0.542894161	0.043671972	0.23685282	0.357537077	0.768835859	0.72563948	0.806206165	0.815527371	0.821854223	0.843868513	0.891250611	0.883231878	0.72525722	0.753742123	0.598587604	0.69397629	0.732610172	0.750979984	0.850211281	0.762438482	0.757785029	0.778419312	0.817225607	0.626609787	0.249520059	0.392713642	0.092118953
1106005_2	post	MDMA	female	54.51	0.725872116	0.790984393	0.804081188	0.903152796	0.884545267	0.830994385	0.777150099	0.820000805	0.721788607	0.869835632	0.839010985	0.128396075	0.824481391	0.489307401	0.810941329	0.78262081	0.52847761	0.747534399	0.596155263	0.042120951	0.249503417	0.325269128	0.67440176	0.81180282	0.817368943	0.80181992	0.838410765	0.770839256	0.936899166	0.84489943	0.707060893	0.737984922	0.672658347	0.796721647	0.743835326	0.666479534	0.777477896	0.695850573	0.728546201	0.723328119	0.782043132	0.555898444	0.209376308	0.357889828	0.159214952
1106007_1	pre	Placebo	female	58.65	0.654200818	0.769606245	0.840956228	0.872737903	0.859966212	0.808565065	0.787428074	0.814705799	0.720725232	0.869575725	0.8602226	0.132057006	0.771504258	0.487993727	0.853397193	0.770307937	0.549772062	0.758105045	0.59921373	0.042926906	0.244512625	0.32336509	0.749911836	0.843266168	0.872038767	0.812246235	0.796250656	0.802420549	0.886529761	0.870853185	0.694569447	0.700392205	0.826865744	0.714124649	0.687710609	0.67975788	0.786685132	0.736502734	0.770520041	0.685265947	0.718218204	0.586611426	0.209709767	0.35804292	0.128447541
1106010_1	pre	MDMA	male	68.56	0.678824247	0.707412143	0.814460245	0.907249777	0.842514445	0.805968613	0.813052391	0.786129779	0.715299188	0.845090543	0.874027668	0.12372631	0.724127991	0.480367097	0.793899479	0.818602217	0.569687694	0.771468786	0.583884708	0.047201735	0.209488453	0.287417164	0.678061848	0.777800212	0.848054405	0.822603694	0.789317552	0.788574785	0.90004717	0.862874381	0.718017258	0.711673301	0.584554819	0.674869367	0.856183601	0.676207503	0.783245666	0.749101207	0.72269541	0.694100503	0.761994139	0.60890772	0.247959779	0.432521241	0.153292754
1107001_1	pre	MDMA	female	48.79	0.771897142	0.733173484	0.846692475	0.879773926	0.865492723	0.791390253	0.766539924	0.775582429	0.729698	0.895262291	0.861904438	0.119952254	0.791302695	0.543131535	0.793289118	0.763721603	0.597228457	0.753576434	0.655469656	0.067287287	0.244044944	0.333975988	0.667470215	0.791964056	0.841741642	0.843848842	0.82948522	0.813101197	0.886785777	0.868115009	0.68989366	0.751532565	0.755722559	0.748819444	0.814382077	0.670303338	0.765967257	0.630314835	0.697375244	0.7626915	0.726873031	0.582806182	0.248520116	0.376511187	0.230839759
1107001_2	post	MDMA	female	49.05	0.724092477	0.795737811	0.788246943	0.917891285	0.881404162	0.822667953	0.778398047	0.812471522	0.794727832	0.861416006	0.858754013	0.140687581	0.795948567	0.501502604	0.821521906	0.825908192	0.594397406	0.743041075	0.605209505	0.054722604	0.245131201	0.341246562	0.738978512	0.769094735	0.804329521	0.833843035	0.796151135	0.800541934	0.861659661	0.836137416	0.660952643	0.763696982	0.749880503	0.783416642	0.590020957	0.721685984	0.791032854	0.742744385	0.779306249	0.751625156	0.770042221	0.603036619	0.215596091	0.387352486	0.081535699
																																								0.702941296							0.252776221
[truncated: 68 more columns]
