# Supplementary material for: Pilot study suggests DNA methylation of the glucocorticoid receptor gene (NR3C1) is associated with MDMA-assisted therapy treatment response for severe PTSD
Source: Front Psychiatry. 2023 Feb 6;14:959590. doi: 10.3389/fpsyt.2023.959590 (PMC9939628; doi:10.3389/fpsyt.2023.959590)
Supplement: Supplementary file 10 [file Table_1.xlsx]

## Sheet: NR3C1
Supp Table 1. NR3C1 DNA methylation comparison between brain and saliva*
CpG sites	Genomic Position	Average beta across participants in brain^	Average beta across current study participants in saliva
NR3C1
cg23273257	142658828	0.926665	0.894061
cg19457823	142692961	0.837215	0.755954
cg03857453	142729913	0.927643	0.598437
cg18484679	142740314	0.835646	0.803068
cg16586394	142757011	0.896975	0.841947
cg25535999	142757312	0.873124	0.823098
cg27107893	142776274	0.582547	0.726696
cg06613263	142779552	0.495306	0.702941
cg17342132	142780254	0.462395	0.776031
cg08845721	142780693	0.464066	0.738914
cg07733851	142781498	0.407324	0.252776
cg18998365	142781532	0.474056	0.411556
cg27122725	142781723	0.219746	0.152387
cg06952416	142781736	0.215886	0.213468
cg06521673	142782072	0.144812	0.0397577
cg17617527	142782415	0.0220921	0.0433441
cg20753294	142782791	0.0686788	0.285441
cg18146873	142782827	0.108033	0.0552971
cg00629244	142783379	0.02536	0.050582
cg11152298	142783383	0.11823	0.0572205
cg18019515	142783385	0.0187898	0.0530396
cg17860381	142783569	0.0252372	0.0642425
cg04111177	142783607	0.101994	0.0662417
cg15910486	142783621	0.0548964	0.180611
cg15645634	142783639	0.0329816	0.0567157
cg18068240	142783843	0.0213661	0.0360082
cg26464411	142784222	0.0562342	0.275807
cg06968181	142784323	0.0811924	0.222449
cg18849621	142784382	0.121964	0.0468963
cg16335926	142784462	0.0256065	0.0526861
cg10847032	142784522	0.103586	0.0478263
cg21702128	142784721	0.146395	0.0952065
cg14558428	142784982	0.0315789	0.0882064
cg24026230	142785172	0.0422185	0.143941
cg13648501	142785258	0.190378	0.0695803
cg27345592	142786405	0.921107	0.875738
cg07528216	142788776	0.923723	0.877494
cg08818984	142814827	0.881744	0.218236
cg26720913	142814934	0.856126	0.147773
cg07589972	142815463	0.739824	0.843559
cg12466613	142815469	0.687343	0.883962
cg10190339	142829804	0.938898	0.88431
cg06770322	142851098	0.92764	0.794685
cg13907255	142895549	0.758458	0.777778
cg17878320	142922506	0.730135	0.838751
cg23484741	142936868	0.731746	0.590152
Pearson's correlation analysis generated strong and significant correlation between brain and saliva samples (r = 0.7339; p < 0.00001).
*M(SD) age of brain samples = 9.68(9.24); M(SD) age of current study = 42.05(12.87). It should be noted the large age difference between groups may be partially responsible for the differnce between sample types due to "epigenetic drift", the concept of gradual loss of DNA methylation through age.
^Data derived from the publication “Validation of a DNA methylation microarray for 450,000 CpG sites in the human genome” by J. Sandoval et al. in Epigenetics (6:692-702, 2011) describes the Illumina 450K cytosine microarray. Values represent average beta value across 177 samples (16 individuals from an option of 16 brain regions). Sites overlapping between the 450k and EPIC array are displayed. …
Sites with significant findings are bolded
