# Supplementary material for: Pilot study suggests DNA methylation of the glucocorticoid receptor gene (NR3C1) is associated with MDMA-assisted therapy treatment response for severe PTSD
Source: Front Psychiatry. 2023 Feb 6;14:959590. doi: 10.3389/fpsyt.2023.959590 (PMC9939628; doi:10.3389/fpsyt.2023.959590)
Supplement: Supplementary file 11 [file Table_2.xlsx]

## Sheet: CRHR1
Supp Table 1. CRHR1 DNA methylation comparison between brain and saliva*
CpG sites	Genomic Position	Average beta across participants in brain^	Average beta across current study participants in saliva
CRHR1
cg19987790	43696684	0.865198	0.864384
cg05727186	43697356	0.0561747	0.117547
cg23590916	43697445	0.055158	0.0619258
cg18584364	43697874	0.090157	0.092701
cg14677510	43700306	0.854042	0.772226
cg15413793	43700761	0.87367	0.824251
cg19199266	43714888	0.764822	0.712491
cg10826688	43714992	0.760576	0.719165
cg03954353	43715162	0.699667	0.696422
cg10503283	43716423	0.634609	0.452812
cg10159607	43716515	0.911926	0.697543
cg18090064	43716542	0.916673	0.693458
cg04194664	43716617	0.780782	0.657646
cg01882395	43717810	0.226495	0.0669731
cg03820725	43787766	0.687691	0.450101
cg16228356	43848958	0.586127	0.470787
cg08929103	43860355	0.866923	0.657093
cg12577105	43860685	0.141432	0.0488003
cg18757974	43860691	0.155666	0.0681585
cg08473090	43861104	0.0574131	0.180708
cg11338426	43861668	0.067699	0.205508
cg13521908	43861682	0.0549858	0.128635
cg04856689	43862032	0.110169	0.163211
cg24353392	43862247	0.185043	0.064338
cg11731737	43862617	0.0223264	0.0466306
cg27551605	43862910	0.247485	0.0801068
cg07778819	43862927	0.31375	0.11131
cg24394631	43863000	0.195626	0.118729
cg24063856	43863303	0.615252	0.216772
cg13947929	43863356	0.609648	0.489395
cg27410679	43866278	0.763495	0.671486
cg16642545	43878769	0.842098	0.668494
cg18534039	43883072	0.871298	0.736849
cg15607306	43883843	0.863345	0.839739
cg00022871	43884358	0.833335	0.712914
cg27503360	43890749	0.405606	0.545521
cg00025823	43909151	0.660416	0.573018
cg26656751	43910226	0.802517	0.816417
cg16830379	43912434	0.868854	0.725389
Pearson's correlation analysis generated strong and significant correlation between brain and saliva samples (r = 0.8829; p < 0.00001).
*M(SD) age of brain samples = 9.68(9.24); M(SD) age of current study = 42.05(12.87). It should be noted the large age difference between groups may be partially responsible for the differnce between sample types due to "epigenetic drift", the concept of gradual loss of DNA methylation through age.
^Data derived from the publication “Validation of a DNA methylation microarray for 450,000 CpG sites in the human genome” by J. Sandoval et al. in Epigenetics (6:692-702, 2011) describes the Illumina 450K cytosine microarray. Values represent average beta value across 177 samples (16 individuals from an option of 16 brain regions). Sites overlapping between the 450k and EPIC array are displayed. …
Sites with significant findings are bolded
