# Supplementary material for: Pilot study suggests DNA methylation of the glucocorticoid receptor gene (NR3C1) is associated with MDMA-assisted therapy treatment response for severe PTSD
Source: Front Psychiatry. 2023 Feb 6;14:959590. doi: 10.3389/fpsyt.2023.959590 (PMC9939628; doi:10.3389/fpsyt.2023.959590)
Supplement: Supplementary file 12 [file Table_3.xlsx]

## Sheet: FKBP5
Supp Table 1. FKBP5 DNA methylation comparison between brain and saliva*
CpG sites	Genomic Position	Average beta across participants in brain^	Average beta across current study participants in saliva
FKBP5
cg23713875	35523658	0.869774	0.656856
cg20719122	35523700	0.900026	0.820239
cg04192760	35523735	0.755907	0.623454
cg07194798	35528127	0.868718	0.82806
cg02665568	35544468	0.875232	0.760705
cg06087101	35551932	0.36234	0.287183
cg10300814	35565116	0.925441	0.737371
cg07633853	35569471	0.503407	0.0892668
cg14284211	35570224	0.439617	0.048279
cg16052510	35603143	0.844384	0.688979
cg08586216	35612351	0.937862	0.899874
cg07061368	35631736	0.85959	0.78979
cg19014730	35635985	0.831548	0.753621
cg17085721	35645341	0.929966	0.835782
cg14642437	35652521	0.91005	0.744766
cg03546163	35654363	0.887126	0.485039
cg00862770	35655764	0.0923713	0.0433056
cg00140191	35656242	0.0428709	0.0851425
cg10913456	35656590	0.0193192	0.0406665
cg16012111	35656758	0.134906	0.0694956
cg07843056	35656848	0.031741	0.0603211
cg01294490	35656906	0.262869	0.0468994
cg20813374	35657180	0.703946	0.406348
cg00130530	35657202	0.737065	0.621367
cg08636224	35657921	0.918924	0.854693
cg03591753	35659141	0.767072	0.368604
cg15929276	35687457	0.502995	0.2539
cg23416081	35693573	0.556111	0.129511
cg06937024	35695489	0.0319836	0.0485374
cg11845071	35695859	0.0295316	0.0909717
cg00610228	35695934	0.110452	0.0769369
cg07485685	35696061	0.0299795	0.121494
cg17030679	35696300	0.249899	0.0519072
Pearson's correlation analysis generated strong and significant correlation between brain and saliva samples (r = 0.8313; p < 0.00001).
*M(SD) age of brain samples = 9.68(9.24); M(SD) age of current study = 42.05(12.87). It should be noted the large age difference between groups may be partially responsible for the differnce between sample types due to "epigenetic drift", the concept of gradual loss of DNA methylation through age.
^Data derived from the publication “Validation of a DNA methylation microarray for 450,000 CpG sites in the human genome” by J. Sandoval et al. in Epigenetics (6:692-702, 2011) describes the Illumina 450K cytosine microarray. Values represent average beta value across 177 samples (16 individuals from an option of 16 brain regions). Sites overlapping between the 450k and EPIC array are displayed. …
